# Supplementary material for: Lactate increases stemness of CD8 + T cells to augment anti-tumor immunity
Source: Nat Commun. 2022 Sep 6;13:4981. doi: 10.1038/s41467-022-32521-8 (PMC9448806; doi:10.1038/s41467-022-32521-8)
Supplement: Supplementary file 3 — Supplementary Data 1 [file 41467_2022_32521_MOESM3_ESM.xlsx]

## Sheet: Figure 3b-c 
		Clusters	aPD1	aPD1+Lac	Roe Lac	FDR
		Tumor_CD8+ T	3164	4116	1.11172	1.09401e-31
		DLN_CD8+ T	2492	2345	0.953274	0.000572747
		Tumor_CD4+ Th	877	723	0.888525	1.11376e-05
		DLN_CD4+ Th	2490	2757	1.03318	0.0105528
		Tumor_CD4+ Treg	1344	855	0.764526	1.48162e-31
		DLN_CD4+ Treg	359	304	0.901594	0.0105528
		Total DLN	5341	5406
		Total Tumor	5385	5694
		Total	10726	11100

## Sheet: Supplementary Fig. 2
		Cluster ID	Lac+PD1	PD1	Ro/e Lac	FDR
		CD8-1	115	102	1.04205	1
		CD8-2	1894	1919	0.976707	1
		CD8-3	172	221	0.860572	0.0639199
		CD8-4	216	248	0.915349	0.67542
		CD8-5	697	544	1.10436	0.00211873
		CD8-6	424	109	1.56419	2.04e-39
		CD8-7	0	223	0	8.21e-51
		CD8-8	259	332	0.861715	0.00920678
		Cd8-9	2188	1488	1.17037	2.61e-29
		CD8-10	266	142	1.28195	1.27e-07
		CD8-11	230	328	0.810485	8.75e-05
		CD4-1	129	117	1.03111	1
		CD4-2	2128	1865	1.04791	0.00980032
		CD4-3	70	94	0.839277	0.473405
		CD4-5	133	110	1.07621	1
		CD4-6	478	655	0.829563	4.95e-08
		CD4-7	309	308	0.984747	1
		CD4-7	233	218	1.01585	1
		CD4-8	211	207	0.992561	1
		CD4-9	97	156	0.75388	0.00137095
		CD4-10	851	1340	0.763727	5.38e-31
