# Supplementary material for: Lactate increases stemness of CD8 + T cells to augment anti-tumor immunity
Source: Nat Commun. 2022 Sep 6;13:4981. doi: 10.1038/s41467-022-32521-8 (PMC9448806; doi:10.1038/s41467-022-32521-8)
Supplement: Supplementary file 4 — Supplementary Data 2 [file 41467_2022_32521_MOESM4_ESM.txt]

p_val	avg_logFC	pct.1	pct.2	p_val_adj	Paper cluster	gene
0	2.106238893	0.687	0.048	0	CD4-1	Trbv4
0	1.434055816	0.89	0.033	0	CD4-1	5830405F06Rik
2.35E-78	0.835811902	0.508	0.116	6.73E-74	CD4-1	Ly6c1
2.90E-58	0.57342528	0.996	0.933	8.32E-54	CD4-1	Limd2
2.93E-57	0.712728388	0.785	0.375	8.41E-53	CD4-1	Tspan32
5.96E-56	0.73314684	0.927	0.549	1.71E-51	CD4-1	Lef1
1.64E-52	0.617999284	0.748	0.312	4.71E-48	CD4-1	Fam101b
5.01E-48	0.911223859	0.634	0.252	1.44E-43	CD4-1	Igfbp4
1.59E-46	0.580906769	0.947	0.698	4.57E-42	CD4-1	Dgka
1.42E-45	1.252569138	0.329	0.086	4.08E-41	CD4-1	Trbv5
5.41E-45	0.372860186	1	0.987	1.55E-40	CD4-1	Rps29
1.19E-40	0.497917152	0.516	0.191	3.41E-36	CD4-1	Atp1b1
1.58E-40	0.594376729	0.833	0.47	4.55E-36	CD4-1	Tcf7
1.46E-38	0.589702596	0.74	0.398	4.20E-34	CD4-1	Actn1
3.91E-36	0.305085503	1	0.992	1.12E-31	CD4-1	Rps24
1.28E-34	0.376208205	0.256	0.063	3.67E-30	CD4-1	Pdlim4
3.20E-34	0.519618406	0.89	0.709	9.17E-30	CD4-1	Rbm38
6.99E-34	0.506512133	0.634	0.304	2.01E-29	CD4-1	Nsg2
8.75E-34	0.264557101	1	0.993	2.51E-29	CD4-1	Rps16
2.21E-33	0.413562953	0.72	0.348	6.34E-29	CD4-1	Cd4
6.92E-31	0.475587761	0.793	0.469	1.98E-26	CD4-1	S1pr1
3.04E-30	0.541889347	0.785	0.506	8.72E-26	CD4-1	Slfn1
5.07E-30	0.563389756	0.65	0.368	1.46E-25	CD4-1	Sepp1
1.25E-29	0.283576525	1	0.988	3.59E-25	CD4-1	Rps19
2.46E-29	0.251213857	1	0.994	7.06E-25	CD4-1	Rpl8
8.76E-29	0.260376843	1	0.99	2.51E-24	CD4-1	Rps7
8.82E-29	0.277372701	1	0.99	2.53E-24	CD4-1	Rplp1
3.71E-28	0.270348736	1	0.987	1.06E-23	CD4-1	Coro1a
4.05E-28	0.264652586	1	0.985	1.16E-23	CD4-1	Rpl21
5.98E-28	0.463808202	0.78	0.522	1.72E-23	CD4-1	Fam65b
6.66E-28	0.414900278	0.98	0.884	1.91E-23	CD4-1	Arhgef1
8.43E-28	0.313046621	0.992	0.965	2.42E-23	CD4-1	Arhgdib
9.11E-28	0.22787118	1	0.993	2.61E-23	CD4-1	Rps3a1
1.62E-27	0.344907279	0.988	0.914	4.65E-23	CD4-1	Hmha1
1.96E-27	0.293527854	1	0.992	5.63E-23	CD4-1	Rps20
4.31E-27	0.253303766	0.886	0.576	1.24E-22	CD4-1	Ccr7
5.36E-27	0.355605675	0.447	0.183	1.54E-22	CD4-1	Cd40lg
8.84E-27	0.443517267	0.569	0.285	2.54E-22	CD4-1	Pik3ip1
1.56E-26	0.480808813	0.772	0.576	4.47E-22	CD4-1	Rnf167
2.84E-26	0.306391422	1	0.977	8.14E-22	CD4-1	Rpl12
5.18E-26	0.454344964	0.809	0.573	1.49E-21	CD4-1	Il16
5.39E-26	0.41647727	0.459	0.214	1.55E-21	CD4-1	Itm2a
1.07E-25	0.251218486	1	0.993	3.08E-21	CD4-1	Rps27
4.98E-25	0.436740202	0.74	0.508	1.43E-20	CD4-1	Stk38
5.47E-25	0.230499982	1	0.987	1.57E-20	CD4-1	Rps27a
5.61E-25	0.226568595	1	0.992	1.61E-20	CD4-1	Rps4x
1.37E-24	0.470548042	0.663	0.398	3.92E-20	CD4-1	Rasgrp2
1.89E-24	0.243753714	1	0.994	5.43E-20	CD4-1	Rps8
1.91E-24	0.258673176	1	0.974	5.48E-20	CD4-1	Rpl35a
5.89E-24	0.476614974	0.813	0.616	1.69E-19	CD4-1	Foxp1
1.09E-23	0.292728648	0.244	0.075	3.13E-19	CD4-1	St8sia6
2.55E-23	0.303429297	0.232	0.071	7.32E-19	CD4-1	Cnn3
3.67E-23	0.430532894	0.793	0.484	1.05E-18	CD4-1	Sell
5.07E-23	0.43112566	0.923	0.659	1.46E-18	CD4-1	Klf2
1.16E-22	0.228724699	1	0.984	3.34E-18	CD4-1	mt-Nd4l
3.06E-22	0.373230978	0.598	0.333	8.79E-18	CD4-1	Pydc3
3.83E-22	0.250268061	1	0.983	1.10E-17	CD4-1	Rps28
5.70E-22	0.234751649	0.15	0.036	1.63E-17	CD4-1	Amigo2
2.16E-21	0.245453341	0.996	0.976	6.19E-17	CD4-1	Rpl5
6.47E-21	0.193477962	1	0.989	1.86E-16	CD4-1	Rpl9-ps6
1.19E-20	0.222941436	1	0.982	3.41E-16	CD4-1	Rpl35
1.69E-20	0.177855577	1	0.992	4.85E-16	CD4-1	Rpl19
1.78E-20	0.294988553	0.972	0.907	5.11E-16	CD4-1	Npc2
1.86E-20	0.356436402	0.882	0.733	5.33E-16	CD4-1	Satb1
2.12E-20	0.217812803	1	0.988	6.08E-16	CD4-1	Rps21
2.13E-20	0.427025108	0.703	0.519	6.11E-16	CD4-1	Tnfaip8l2
2.38E-20	0.426086427	0.699	0.508	6.82E-16	CD4-1	AI467606
2.47E-20	0.414796578	0.703	0.516	7.08E-16	CD4-1	Fam105a
2.62E-20	0.305843211	0.972	0.942	7.53E-16	CD4-1	Hnrnpf
2.90E-20	0.459632707	0.508	0.293	8.31E-16	CD4-1	Pdk1
3.25E-20	0.383817887	0.931	0.804	9.32E-16	CD4-1	Gimap6
5.89E-20	0.378481245	0.524	0.283	1.69E-15	CD4-1	Il6ra
1.28E-19	0.288445702	0.992	0.95	3.67E-15	CD4-1	Lat
1.35E-19	0.395745408	0.736	0.556	3.88E-15	CD4-1	Cnp
1.44E-19	0.360994101	0.801	0.587	4.12E-15	CD4-1	Ddit4
2.32E-19	0.187571716	0.163	0.044	6.67E-15	CD4-1	Ggt5
2.43E-19	0.371728307	0.898	0.786	6.96E-15	CD4-1	Cd247
2.49E-19	0.382216553	0.695	0.447	7.15E-15	CD4-1	Ighm
2.75E-19	0.40972714	0.703	0.506	7.88E-15	CD4-1	Add3
4.55E-19	0.241020219	1	0.974	1.30E-14	CD4-1	Rpl36a
6.13E-19	0.186242726	1	0.99	1.76E-14	CD4-1	Rps10
6.74E-19	0.329967401	0.402	0.193	1.93E-14	CD4-1	Trib2
1.22E-18	0.370402636	0.862	0.711	3.51E-14	CD4-1	Txnip
1.25E-18	0.344068884	0.634	0.435	3.58E-14	CD4-1	Abhd8
2.16E-18	0.356092651	0.63	0.423	6.21E-14	CD4-1	Txk
2.45E-18	0.201219787	1	0.987	7.03E-14	CD4-1	mt-Cytb
3.45E-18	0.363168228	0.878	0.803	9.90E-14	CD4-1	Atp1b3
3.79E-18	0.376496518	0.797	0.62	1.09E-13	CD4-1	Rgs10
6.69E-18	0.178363758	1	0.992	1.92E-13	CD4-1	Rpl30
2.17E-17	0.350162855	0.817	0.675	6.22E-13	CD4-1	Foxo1
3.31E-17	0.181608872	1	0.998	9.49E-13	CD4-1	Tmsb10
3.48E-17	0.316596568	0.362	0.169	9.98E-13	CD4-1	Tdrp
4.37E-17	0.202164043	1	0.986	1.25E-12	CD4-1	Rpl10a
6.79E-17	0.290199736	0.935	0.873	1.95E-12	CD4-1	Ppp1r18
8.33E-17	0.315929991	0.923	0.831	2.39E-12	CD4-1	Slfn2
1.13E-16	0.36182397	0.72	0.53	3.23E-12	CD4-1	Hmgn1
1.14E-16	0.37335171	0.557	0.375	3.27E-12	CD4-1	Ndrg3
2.56E-16	0.335157422	0.752	0.61	7.36E-12	CD4-1	Arhgap15
5.79E-16	0.354420709	0.537	0.336	1.66E-11	CD4-1	Gpr18
8.57E-16	0.334119231	0.435	0.24	2.46E-11	CD4-1	Tesc
2.05E-15	0.333834252	0.74	0.58	5.89E-11	CD4-1	Chd3
2.75E-15	0.304973096	0.846	0.759	7.89E-11	CD4-1	Rapgef6
4.00E-15	0.206201267	0.187	0.065	1.15E-10	CD4-1	Thra
4.77E-15	0.105553837	1	0.997	1.37E-10	CD4-1	mt-Atp8
5.38E-15	0.305140903	0.224	0.088	1.54E-10	CD4-1	Ldhb
5.40E-15	0.253517618	0.297	0.134	1.55E-10	CD4-1	Tgfbr3
5.57E-15	0.187637981	0.988	0.952	1.60E-10	CD4-1	mt-Nd2
6.30E-15	0.169509905	1	0.983	1.81E-10	CD4-1	Rps13
8.43E-15	0.241800966	0.203	0.074	2.42E-10	CD4-1	Gm14085
1.11E-14	0.28877915	0.805	0.708	3.19E-10	CD4-1	Csk
1.70E-14	0.148571831	0.996	0.981	4.87E-10	CD4-1	mt-Nd1
2.28E-14	0.311096168	0.85	0.752	6.55E-10	CD4-1	Gpx1
2.82E-14	0.304493315	0.703	0.573	8.10E-10	CD4-1	Lgals9
2.94E-14	0.312633488	0.402	0.222	8.42E-10	CD4-1	Nxpe3
3.74E-14	0.343523009	0.537	0.351	1.07E-09	CD4-1	Fam78a
4.01E-14	0.307321258	0.333	0.165	1.15E-09	CD4-1	Treml2
4.42E-14	0.20123208	1	0.973	1.27E-09	CD4-1	Rpl10-ps3
5.18E-14	0.157471486	1	0.985	1.49E-09	CD4-1	Rpl36
6.66E-14	0.300125684	0.801	0.688	1.91E-09	CD4-1	Apbb1ip
9.54E-14	0.164578902	1	0.988	2.74E-09	CD4-1	Rpl27a
1.26E-13	0.253214318	0.333	0.165	3.62E-09	CD4-1	Ifngr2
1.32E-13	0.183204273	0.996	0.97	3.78E-09	CD4-1	Rpl17
1.33E-13	0.373204895	0.561	0.399	3.83E-09	CD4-1	Prkd2
1.35E-13	0.260034989	0.305	0.146	3.88E-09	CD4-1	Als2cl
1.74E-13	0.274190665	0.374	0.203	5.01E-09	CD4-1	Tespa1
1.88E-13	0.262093248	0.297	0.145	5.40E-09	CD4-1	H2-Aa
3.09E-13	0.30471656	0.764	0.596	8.88E-09	CD4-1	Evl
4.13E-13	0.299262357	0.553	0.374	1.18E-08	CD4-1	Pdlim1
4.87E-13	0.240974029	0.976	0.888	1.40E-08	CD4-1	Gimap3
6.36E-13	0.321780262	0.472	0.302	1.82E-08	CD4-1	Scml4
6.75E-13	0.300247037	0.764	0.696	1.94E-08	CD4-1	Snrpd3
6.89E-13	0.341778184	0.65	0.518	1.98E-08	CD4-1	Frmd8
6.90E-13	0.223001925	0.988	0.957	1.98E-08	CD4-1	Lck
1.14E-12	0.274120824	0.919	0.847	3.26E-08	CD4-1	Rsrp1
1.32E-12	0.330783109	0.492	0.342	3.80E-08	CD4-1	Mettl9
1.53E-12	0.298331375	0.415	0.243	4.38E-08	CD4-1	Ramp1
1.53E-12	0.168068487	1	0.984	4.38E-08	CD4-1	Rpl7
1.55E-12	0.291626834	0.797	0.738	4.46E-08	CD4-1	Skp1a
1.80E-12	0.151354699	1	0.993	5.15E-08	CD4-1	Rpl23
2.14E-12	0.350789284	0.459	0.301	6.15E-08	CD4-1	Rab3ip
2.92E-12	0.135839804	1	0.986	8.39E-08	CD4-1	mt-Atp6
4.10E-12	0.165000601	1	0.987	1.18E-07	CD4-1	Rps9
4.58E-12	0.171226747	0.13	0.042	1.31E-07	CD4-1	Igkv6-15
7.24E-12	0.311374847	0.614	0.445	2.08E-07	CD4-1	Acp5
7.28E-12	0.147979105	1	0.996	2.09E-07	CD4-1	Rpl13
7.96E-12	0.295564997	0.341	0.196	2.28E-07	CD4-1	Tnfrsf1a
7.98E-12	0.3324176	0.598	0.469	2.29E-07	CD4-1	Ccm2
1.47E-11	0.162567423	1	0.992	4.23E-07	CD4-1	Rplp0
1.54E-11	0.290514064	0.5	0.355	4.42E-07	CD4-1	Arhgap1
1.94E-11	0.324153045	0.39	0.242	5.56E-07	CD4-1	Cbr1
1.94E-11	0.274754818	0.419	0.255	5.58E-07	CD4-1	St6gal1
2.40E-11	0.29216732	0.508	0.354	6.87E-07	CD4-1	Sit1
3.05E-11	0.199593188	0.183	0.074	8.76E-07	CD4-1	Tmie
3.29E-11	0.187120761	0.984	0.928	9.43E-07	CD4-1	Ltb
3.59E-11	0.261370769	0.825	0.78	1.03E-06	CD4-1	Srsf3
3.67E-11	0.276498573	0.752	0.622	1.05E-06	CD4-1	Arl4c
4.90E-11	0.295022408	0.402	0.259	1.41E-06	CD4-1	Lipa
5.22E-11	0.290752259	0.85	0.772	1.50E-06	CD4-1	Gpsm3
5.68E-11	0.26903581	0.878	0.79	1.63E-06	CD4-1	Sp100
5.71E-11	0.151934607	1	0.986	1.64E-06	CD4-1	Rpl39
6.51E-11	0.218763178	0.187	0.078	1.87E-06	CD4-1	Igsf23
7.32E-11	0.28342538	0.459	0.311	2.10E-06	CD4-1	Pced1b
8.52E-11	0.392121453	0.687	0.564	2.44E-06	CD4-1	Smc4
8.74E-11	0.142421227	1	0.992	2.51E-06	CD4-1	Pfn1
9.40E-11	0.129450314	1	0.993	2.70E-06	CD4-1	Rpl11
9.68E-11	0.305799673	0.671	0.565	2.78E-06	CD4-1	Tecpr1
1.03E-10	0.279512833	0.321	0.182	2.95E-06	CD4-1	Idh2
1.25E-10	0.140049969	0.102	0.03	3.58E-06	CD4-1	A530021J07Rik
1.37E-10	0.272729477	0.703	0.633	3.93E-06	CD4-1	Gltp
1.45E-10	0.223148612	0.862	0.82	4.17E-06	CD4-1	Ablim1
1.77E-10	0.194290999	0.154	0.059	5.08E-06	CD4-1	Acvrl1
1.96E-10	0.129680138	1	0.992	5.61E-06	CD4-1	Uba52
2.13E-10	0.211788749	0.829	0.722	6.12E-06	CD4-1	Tuba1b
2.56E-10	0.34228956	0.362	0.206	7.33E-06	CD4-1	Dtx1
3.87E-10	0.261194331	0.589	0.469	1.11E-05	CD4-1	Sptbn1
3.95E-10	0.15641462	0.122	0.042	1.13E-05	CD4-1	Sox4
4.10E-10	0.159785163	1	0.986	1.18E-05	CD4-1	Rpl28
5.60E-10	0.275348547	0.748	0.692	1.61E-05	CD4-1	Tsc22d4
5.72E-10	0.322111372	0.496	0.364	1.64E-05	CD4-1	Pglyrp2
5.79E-10	0.136468436	1	0.989	1.66E-05	CD4-1	Rpl37a
6.65E-10	0.308701578	0.435	0.292	1.91E-05	CD4-1	Sesn1
6.74E-10	0.266709033	0.801	0.702	1.93E-05	CD4-1	Cdc42se1
7.00E-10	0.143451599	1	0.977	2.01E-05	CD4-1	Rpl22
8.26E-10	0.277829275	0.337	0.204	2.37E-05	CD4-1	Pecam1
8.26E-10	0.280430916	0.882	0.818	2.37E-05	CD4-1	Cdk2ap2
8.76E-10	0.260917095	0.602	0.483	2.51E-05	CD4-1	Traf3ip3
9.48E-10	0.142642747	1	0.984	2.72E-05	CD4-1	Rps23
1.07E-09	0.262632109	0.366	0.225	3.08E-05	CD4-1	Clec2i
1.42E-09	0.133658681	1	0.985	4.07E-05	CD4-1	Rplp2
1.48E-09	0.121850976	1	0.991	4.24E-05	CD4-1	Rps3
1.76E-09	0.255958463	0.512	0.377	5.05E-05	CD4-1	Kif21b
2.04E-09	0.240345296	0.817	0.775	5.87E-05	CD4-1	Rabac1
2.16E-09	0.22596824	0.72	0.633	6.20E-05	CD4-1	Cyb5a
2.20E-09	0.120272075	1	0.995	6.30E-05	CD4-1	Tpt1
2.42E-09	0.264191905	0.541	0.427	6.93E-05	CD4-1	Sh3gl1
3.09E-09	0.265973792	0.667	0.576	8.86E-05	CD4-1	Srpk1
3.20E-09	0.240302366	0.289	0.169	9.19E-05	CD4-1	Bcat2
3.58E-09	0.118788625	1	0.999	0.000102752	CD4-1	Actb
3.59E-09	0.152796182	1	0.986	0.000103003	CD4-1	Rps26
3.65E-09	0.121228082	1	0.986	0.000104643	CD4-1	Rps14
3.74E-09	0.305307391	0.549	0.446	0.000107435	CD4-1	Slc44a2
3.81E-09	0.199755106	0.967	0.938	0.000109289	CD4-1	Cnn2
4.21E-09	0.257425453	0.805	0.764	0.000120752	CD4-1	Gimap1
4.63E-09	0.157412214	0.154	0.065	0.000132862	CD4-1	Mboat1
5.15E-09	0.152540565	1	0.981	0.000147838	CD4-1	Rpl14
5.24E-09	0.257709049	0.683	0.611	0.000150284	CD4-1	Arrb2
5.27E-09	0.284148702	0.346	0.204	0.000151273	CD4-1	Id3
5.95E-09	0.248965892	0.167	0.074	0.000170657	CD4-1	Slc16a5
6.46E-09	0.241697855	0.264	0.143	0.000185278	CD4-1	Zbtb7b
7.13E-09	0.278271465	0.423	0.297	0.000204474	CD4-1	Stambpl1
7.30E-09	0.251278907	0.724	0.64	0.00020931	CD4-1	Tgfbr2
8.04E-09	0.140164646	1	0.982	0.000230619	CD4-1	Rpl26
8.04E-09	0.254317568	0.687	0.603	0.000230706	CD4-1	Prkcq
1.00E-08	0.27433127	0.5	0.383	0.000286871	CD4-1	Tuba4a
1.00E-08	0.132298321	1	0.99	0.000287646	CD4-1	Rpl6
1.04E-08	0.251886802	0.553	0.431	0.000299699	CD4-1	Bcl11b
1.17E-08	0.177041403	0.447	0.286	0.000336391	CD4-1	Itga4
1.23E-08	0.234203962	0.354	0.22	0.00035235	CD4-1	Tbxa2r
1.27E-08	0.13646536	1	0.989	0.000362991	CD4-1	Rps5
1.58E-08	0.184005255	0.199	0.096	0.000454747	CD4-1	Vipr1
1.67E-08	0.252300169	0.805	0.735	0.000479364	CD4-1	Tsc22d3
1.73E-08	0.248590316	0.537	0.418	0.000496477	CD4-1	Bzw2
1.83E-08	0.243388749	0.325	0.199	0.000524801	CD4-1	Zbtb20
2.36E-08	0.209785756	0.606	0.474	0.000677624	CD4-1	Gm26740
2.41E-08	0.190333736	0.907	0.844	0.000692272	CD4-1	Gimap4
2.49E-08	0.228690833	0.106	0.037	0.00071376	CD4-1	Trav14d-3-dv8
2.55E-08	0.217661673	0.333	0.203	0.000731072	CD4-1	Cd9
2.60E-08	0.175649941	0.959	0.916	0.000745137	CD4-1	Sepw1
2.83E-08	0.215494798	0.805	0.765	0.000812055	CD4-1	Nop10
3.01E-08	0.271787011	0.524	0.424	0.000863744	CD4-1	Rgs19
3.11E-08	0.278798634	0.52	0.405	0.000892726	CD4-1	Cdkn2d
3.12E-08	0.249842849	0.215	0.114	0.000894924	CD4-1	Gucd1
3.35E-08	0.232673358	0.431	0.297	0.000961591	CD4-1	Cmah
3.55E-08	0.264524342	0.606	0.504	0.001017526	CD4-1	Ikzf1
4.77E-08	0.133551544	0.114	0.044	0.00136774	CD4-1	Gstk1
5.31E-08	0.215812419	0.854	0.793	0.001522174	CD4-1	Ypel3
5.38E-08	0.296393779	0.484	0.342	0.00154253	CD4-1	Klf3
5.50E-08	0.227161952	0.683	0.595	0.001579338	CD4-1	Sash3
7.80E-08	0.216293931	0.358	0.234	0.002238179	CD4-1	A430078G23Rik
8.38E-08	0.116972224	1	0.99	0.002404252	CD4-1	Rpl37
8.47E-08	0.21443827	0.297	0.181	0.002429259	CD4-1	Hsdl1
8.75E-08	0.284108916	0.415	0.303	0.002509349	CD4-1	Nsmce1
9.25E-08	0.29847307	0.553	0.454	0.002654855	CD4-1	Rcsd1
9.26E-08	0.180541264	0.642	0.495	0.002658269	CD4-1	Ass1
1.10E-07	0.214575214	0.919	0.922	0.003146476	CD4-1	1-Sep
1.14E-07	0.235377534	0.744	0.67	0.003267815	CD4-1	Ifi47
1.14E-07	0.212559836	0.37	0.246	0.003279121	CD4-1	Ikbke
1.17E-07	0.236449137	0.667	0.585	0.003343615	CD4-1	Pycard
1.52E-07	0.219401197	0.211	0.114	0.004349	CD4-1	St8sia1
1.61E-07	0.179360174	0.854	0.813	0.004620695	CD4-1	Tubb5
1.77E-07	0.19794792	0.862	0.803	0.005081732	CD4-1	Emp3
1.97E-07	0.12289204	1	0.984	0.005656103	CD4-1	Rpl15
2.13E-07	0.262324415	0.533	0.418	0.006122008	CD4-1	Rasa3
2.30E-07	0.211200022	0.48	0.365	0.006587623	CD4-1	Fam134b
2.35E-07	0.147840685	0.146	0.066	0.006756959	CD4-1	Cd79a
2.38E-07	0.129093284	1	0.982	0.006824088	CD4-1	Rps18
2.51E-07	0.158356092	0.963	0.931	0.007208083	CD4-1	Rpl31
2.72E-07	0.191669049	0.728	0.649	0.007794482	CD4-1	Stk4
2.73E-07	0.209068443	0.748	0.731	0.0078215	CD4-1	Emg1
3.20E-07	0.184857833	0.736	0.678	0.00917922	CD4-1	Inpp4b
3.54E-07	0.171084588	0.22	0.119	0.010145671	CD4-1	Slfn5
4.22E-07	0.181446864	0.211	0.117	0.012096679	CD4-1	Zbtb45
4.79E-07	0.271445259	0.602	0.54	0.013739043	CD4-1	Smc6
6.07E-07	0.228154595	0.272	0.165	0.01741527	CD4-1	Trat1
6.32E-07	0.22329256	0.313	0.212	0.018120529	CD4-1	Tmub1
6.65E-07	0.242303101	0.614	0.535	0.019066307	CD4-1	Churc1
7.11E-07	0.223842935	0.48	0.365	0.020412176	CD4-1	Kbtbd11
7.73E-07	0.243533368	0.48	0.379	0.022181229	CD4-1	Rpa1
8.40E-07	0.224437427	0.378	0.273	0.024093409	CD4-1	Rgs14
8.64E-07	0.230823482	0.561	0.454	0.024795864	CD4-1	Fam189b
9.05E-07	0.195326438	0.305	0.195	0.025955225	CD4-1	Klhdc1
9.64E-07	0.139594948	0.167	0.082	0.027646706	CD4-1	Lmo4
1.02E-06	0.256915854	0.524	0.442	0.029165825	CD4-1	Add1
1.06E-06	0.178900973	0.894	0.84	0.030275859	CD4-1	Gmfg
1.06E-06	0.120776368	1	0.989	0.030450341	CD4-1	Rps11
1.14E-06	0.199925593	0.691	0.65	0.032792638	CD4-1	Rasal3
1.27E-06	0.162314989	0.923	0.889	0.036565331	CD4-1	Skap1
1.30E-06	0.213359668	0.598	0.537	0.037230668	CD4-1	Tmem9b
1.36E-06	0.125665767	0.898	0.886	0.038911243	CD4-1	mt-Nd4
1.46E-06	0.22140042	0.341	0.235	0.041860607	CD4-1	Mgst2
1.49E-06	0.222174953	0.459	0.359	0.042608344	CD4-1	Il17ra
1.49E-06	0.120159403	1	0.97	0.042828407	CD4-1	Eef1b2
1.52E-06	0.191074428	0.285	0.179	0.043472875	CD4-1	Icam2
1.63E-06	0.183100103	0.232	0.136	0.046695415	CD4-1	Ttyh3
1.63E-06	0.198173446	0.63	0.56	0.046863135	CD4-1	Ssu72
1.69E-06	0.22564453	0.545	0.455	0.048554995	CD4-1	Galnt6
0	2.266029373	0.987	0.345	0	CD4-10	Tnfrsf4
0	1.994592851	0.573	0.071	0	CD4-10	Areg
0	1.93331473	0.918	0.262	0	CD4-10	Il2ra
0	1.914633067	0.925	0.45	0	CD4-10	Ctla4
0	1.832480293	0.935	0.242	0	CD4-10	Ikzf2
0	1.750214779	0.951	0.486	0	CD4-10	Odc1
0	1.729669248	0.636	0.051	0	CD4-10	Klrg1
0	1.676760586	0.975	0.414	0	CD4-10	Tnfrsf9
0	1.618257666	0.889	0.359	0	CD4-10	Glrx
0	1.610684909	0.913	0.329	0	CD4-10	Itgav
0	1.568483175	0.812	0.135	0	CD4-10	Maf
0	1.519976037	0.817	0.3	0	CD4-10	Gzmb
0	1.516977346	0.801	0.191	0	CD4-10	Ccr2
0	1.510260447	0.978	0.6	0	CD4-10	Tnfrsf18
0	1.508183028	0.818	0.076	0	CD4-10	Foxp3
0	1.454379301	0.985	0.58	0	CD4-10	Icos
0	1.453316449	0.955	0.653	0	CD4-10	Ly6a
0	1.377623425	0.969	0.526	0	CD4-10	Pim1
0	1.335470718	0.773	0.296	0	CD4-10	Got1
0	1.330490247	0.827	0.327	0	CD4-10	Cebpb
0	1.314389261	0.903	0.404	0	CD4-10	Tigit
0	1.246275494	0.656	0.185	0	CD4-10	Slc16a3
0	1.240763947	0.62	0.049	0	CD4-10	Lrrc32
0	1.221262656	0.728	0.151	0	CD4-10	Arl5a
0	1.219735903	0.819	0.449	0	CD4-10	Hopx
0	1.163476223	0.972	0.777	0	CD4-10	Sdf4
0	1.154539314	0.974	0.822	0	CD4-10	Nfkbia
0	1.153493133	0.924	0.673	0	CD4-10	Ubald2
0	1.150705478	0.914	0.445	0	CD4-10	Samsn1
0	1.139159479	0.754	0.314	0	CD4-10	Mxd1
0	1.133614451	0.677	0.199	0	CD4-10	Itgae
0	1.130006525	0.897	0.561	0	CD4-10	Wnk1
0	1.123953489	0.99	0.886	0	CD4-10	Srgn
0	1.123339686	0.509	0.098	0	CD4-10	Cd81
0	1.106255246	0.986	0.89	0	CD4-10	Cd2
0	1.089693331	0.935	0.723	0	CD4-10	Ifi27l2a
0	1.087093137	0.794	0.278	0	CD4-10	Snx18
0	1.083399254	0.66	0.274	0	CD4-10	Ccr8
0	1.078090245	0.812	0.43	0	CD4-10	Pglyrp1
0	1.075915382	0.933	0.773	0	CD4-10	Zfp36l1
0	1.072394192	0.977	0.824	0	CD4-10	Vim
0	1.065777484	0.823	0.463	0	CD4-10	Ass1
0	1.065305776	0.683	0.367	0	CD4-10	Nfkbiz
0	1.049612546	0.844	0.416	0	CD4-10	Tnfrsf1b
0	1.046992385	0.685	0.193	0	CD4-10	Izumo1r
0	1.03524575	0.851	0.484	0	CD4-10	Cmtm7
0	1.025707829	0.274	0.028	0	CD4-10	Rln3
0	1.009052103	0.421	0.112	0	CD4-10	Il1r2
0	1.003336649	0.505	0.145	0	CD4-10	Sv2c
0	0.989174846	0.871	0.571	0	CD4-10	Traf1
0	0.976653994	0.936	0.498	0	CD4-10	Capg
0	0.97603185	0.653	0.264	0	CD4-10	Ctsz
0	0.972056662	0.768	0.338	0	CD4-10	Dgat1
0	0.97080874	0.716	0.367	0	CD4-10	Gimap7
0	0.968707887	0.965	0.61	0	CD4-10	Hif1a
0	0.964784164	0.703	0.251	0	CD4-10	Nfil3
0	0.947754427	0.977	0.904	0	CD4-10	Pkm
0	0.944078866	0.843	0.509	0	CD4-10	Dusp1
0	0.933709996	0.552	0.123	0	CD4-10	Ecm1
0	0.927277916	0.848	0.525	0	CD4-10	Serinc3
0	0.923223432	0.806	0.463	0	CD4-10	Igtp
0	0.914953571	0.483	0.098	0	CD4-10	Ccrl2
0	0.911505336	0.884	0.57	0	CD4-10	Ubl3
0	0.903291215	0.597	0.128	0	CD4-10	Lamc1
0	0.878970938	0.625	0.207	0	CD4-10	Fam110a
0	0.877044728	0.753	0.341	0	CD4-10	Gadd45b
0	0.875876608	0.459	0.044	0	CD4-10	Neb
0	0.874073632	0.736	0.278	0	CD4-10	Dusp4
0	0.870989984	0.829	0.574	0	CD4-10	Itm2c
0	0.863900004	0.702	0.269	0	CD4-10	Psen2
0	0.863822105	0.978	0.721	0	CD4-10	Ifngr1
0	0.862129329	0.716	0.349	0	CD4-10	Rilpl2
0	0.859515735	0.991	0.959	0	CD4-10	Ly6e
0	0.854368677	0.629	0.194	0	CD4-10	Snx9
0	0.848195773	0.823	0.39	0	CD4-10	Rora
0	0.825637673	0.77	0.369	0	CD4-10	Crem
0	0.823856072	0.422	0.043	0	CD4-10	Sdc4
0	0.821456365	0.621	0.221	0	CD4-10	Lmna
0	0.81657322	0.778	0.481	0	CD4-10	Gm2a
0	0.815851616	0.825	0.583	0	CD4-10	Ctsb
0	0.808691465	0.456	0.139	0	CD4-10	Ccr5
0	0.808282912	0.974	0.902	0	CD4-10	H2-Q7
0	0.804154477	0.859	0.623	0	CD4-10	Samhd1
0	0.802012375	0.827	0.52	0	CD4-10	Ifrd1
0	0.801775755	0.556	0.166	0	CD4-10	Gbp3
0	0.801273175	0.29	0.034	0	CD4-10	Il1rl1
0	0.800730779	0.365	0.023	0	CD4-10	Itgb8
0	0.800429804	0.808	0.481	0	CD4-10	Tpi1
0	0.793726268	0.686	0.313	0	CD4-10	Arhgap31
0	0.79314415	0.566	0.147	0	CD4-10	Sdcbp2
0	0.789235089	0.488	0.168	0	CD4-10	Cpm
0	0.785625422	0.99	0.989	0	CD4-10	Fth1
0	0.777584321	0.661	0.263	0	CD4-10	Bcl3
0	0.774537393	0.894	0.634	0	CD4-10	Cd5
0	0.76053633	0.59	0.207	0	CD4-10	Fam129a
0	0.760202077	0.593	0.239	0	CD4-10	Isg20
0	0.754677867	0.439	0.108	0	CD4-10	Socs2
0	0.753097531	0.525	0.15	0	CD4-10	Wls
0	0.746216071	0.918	0.718	0	CD4-10	Itgb7
0	0.744925461	0.492	0.112	0	CD4-10	Ikzf4
0	0.742741715	0.482	0.041	0	CD4-10	Ppp1r3fos
0	0.742384961	0.871	0.644	0	CD4-10	Tap1
0	0.74143789	0.508	0.167	0	CD4-10	Ets2
0	0.736634806	0.75	0.418	0	CD4-10	Mif4gd
0	0.736208855	0.96	0.844	0	CD4-10	AW112010
0	0.731161471	0.555	0.219	0	CD4-10	Slc25a19
0	0.730335628	0.883	0.496	0	CD4-10	Dusp5
0	0.727524551	1	0.999	0	CD4-10	H2-D1
0	0.722487456	0.835	0.607	0	CD4-10	Tmem123
0	0.718225835	0.693	0.358	0	CD4-10	P2ry10
0	0.718223334	0.413	0.055	0	CD4-10	Ebi3
0	0.71262909	0.895	0.63	0	CD4-10	H2-Q6
0	0.708734008	0.516	0.168	0	CD4-10	Rab11fip1
0	0.708030977	0.788	0.493	0	CD4-10	Crlf2
0	0.705768528	0.592	0.233	0	CD4-10	Trp53i11
0	0.699278943	0.772	0.384	0	CD4-10	Cish
0	0.695510856	0.518	0.201	0	CD4-10	Timp2
0	0.69199282	0.947	0.886	0	CD4-10	S100a10
0	0.685337838	0.996	0.996	0	CD4-10	Actg1
0	0.684059694	0.218	0.014	0	CD4-10	Il10
0	0.678386412	0.993	0.988	0	CD4-10	Gapdh
0	0.664866561	0.472	0.142	0	CD4-10	N4bp1
0	0.664233735	0.464	0.129	0	CD4-10	Entpd1
0	0.663300288	1	0.999	0	CD4-10	H2-K1
0	0.659434639	0.387	0.079	0	CD4-10	Slc15a3
0	0.645587857	0.718	0.37	0	CD4-10	Tgif1
0	0.636448941	0.44	0.133	0	CD4-10	Metrnl
0	0.632565078	0.983	0.934	0	CD4-10	Pnrc1
0	0.631793842	0.422	0.116	0	CD4-10	Swap70
0	0.625128589	0.329	0.072	0	CD4-10	Pcyt1a
0	0.618171548	0.948	0.913	0	CD4-10	Cyba
0	0.611597749	0.534	0.185	0	CD4-10	Stx11
0	0.608337947	0.203	0.01	0	CD4-10	Frmd5
0	0.600419616	0.335	0.033	0	CD4-10	Ncmap
0	0.580902533	0.943	0.884	0	CD4-10	H2-T23
0	0.579612221	0.957	0.911	0	CD4-10	Rap1b
0	0.567074811	0.227	0.019	0	CD4-10	Dgat2
0	0.554745195	0.333	0.05	0	CD4-10	Sh3rf1
0	0.541119306	0.316	0.053	0	CD4-10	Cep85l
0	0.534619738	0.285	0.042	0	CD4-10	Ltb4r1
0	0.528876448	0.232	0.022	0	CD4-10	Laptm4b
0	0.516281992	0.965	0.971	0	CD4-10	Itm2b
0	0.511173705	0.364	0.099	0	CD4-10	Fam132a
0	0.510701459	0.145	0.012	0	CD4-10	Il1rn
0	0.489093637	0.346	0.082	0	CD4-10	Tiam1
0	0.444687441	0.99	0.993	0	CD4-10	B2m
0	0.43134924	0.235	0.027	0	CD4-10	Rapsn
0	0.417137485	0.994	0.995	0	CD4-10	Ubb
0	0.40050691	0.248	0.022	0	CD4-10	Rnase4
0	0.388739385	0.129	0.007	0	CD4-10	Ccr3
0	0.340642072	0.175	0.021	0	CD4-10	Cystm1
0	0.299057908	0.173	0.019	0	CD4-10	Arnt2
0	0.297228986	0.152	0.012	0	CD4-10	Tnfrsf8
0	0.249251199	0.132	0.007	0	CD4-10	Ky
0	0.231762834	0.142	0.011	0	CD4-10	Msrb3
1.08E-303	0.211653201	0.108	0.006	3.11E-299	CD4-10	Nckap5
6.29E-303	0.706477188	0.717	0.403	1.81E-298	CD4-10	Gbp7
5.78E-301	0.270594559	0.184	0.024	1.66E-296	CD4-10	Src
6.58E-300	0.532088912	0.965	0.866	1.89E-295	CD4-10	Ndfip1
6.80E-300	0.898557161	0.642	0.32	1.95E-295	CD4-10	Icam1
1.45E-299	0.294247288	0.167	0.019	4.15E-295	CD4-10	Plxnd1
2.51E-298	0.510041351	0.361	0.103	7.19E-294	CD4-10	Il12rb1
5.33E-298	0.589751651	0.967	0.958	1.53E-293	CD4-10	Ldha
1.78E-297	0.497031848	0.31	0.075	5.11E-293	CD4-10	Egln3
6.71E-295	0.651688186	0.82	0.542	1.92E-290	CD4-10	Sla
1.03E-292	0.673960892	0.495	0.195	2.96E-288	CD4-10	Bcl2l1
1.93E-290	0.676430024	0.961	0.911	5.53E-286	CD4-10	Aldoa
2.33E-289	0.791346941	0.439	0.152	6.68E-285	CD4-10	Bnip3
4.96E-289	0.722873052	0.782	0.576	1.42E-284	CD4-10	M6pr
5.66E-289	0.657808157	0.953	0.669	1.62E-284	CD4-10	Lgals1
7.01E-287	0.414886599	0.276	0.06	2.01E-282	CD4-10	Tbc1d30
3.80E-285	0.399393954	0.306	0.075	1.09E-280	CD4-10	Ube2l6
4.99E-284	0.709308998	0.669	0.394	1.43E-279	CD4-10	Syngr2
5.67E-281	0.614360837	0.815	0.547	1.63E-276	CD4-10	Gna13
6.33E-276	0.383265166	0.269	0.06	1.82E-271	CD4-10	Myo1e
1.43E-275	0.506353594	0.319	0.084	4.09E-271	CD4-10	Prdm1
4.30E-275	0.330115763	0.234	0.045	1.24E-270	CD4-10	Dbndd2
1.54E-274	0.565004418	0.928	0.618	4.41E-270	CD4-10	Il2rb
2.91E-273	0.216580081	0.131	0.012	8.35E-269	CD4-10	Rhod
4.34E-273	0.207284734	0.101	0.006	1.25E-268	CD4-10	Mreg
5.86E-273	0.880504468	0.551	0.257	1.68E-268	CD4-10	Fam46a
2.61E-272	0.627987591	0.765	0.539	7.50E-268	CD4-10	Pla2g16
6.14E-270	0.481037842	0.333	0.093	1.76E-265	CD4-10	Bmp2k
1.12E-268	0.454362688	0.353	0.102	3.20E-264	CD4-10	Sema4b
3.71E-268	0.398277411	0.246	0.05	1.06E-263	CD4-10	Lgmn
1.28E-266	0.584237359	0.542	0.244	3.69E-262	CD4-10	Tank
1.09E-265	0.622338261	0.582	0.27	3.14E-261	CD4-10	Ttc39c
6.31E-265	0.457826158	0.277	0.066	1.81E-260	CD4-10	Gpr55
2.27E-263	0.649710682	0.103	0.007	6.51E-259	CD4-10	Ltf
5.50E-262	0.432587043	0.952	0.928	1.58E-257	CD4-10	Tmbim6
6.16E-262	0.536576891	0.396	0.134	1.77E-257	CD4-10	Lpcat1
7.42E-262	0.32231468	0.164	0.022	2.13E-257	CD4-10	Tmtc2
3.70E-260	0.532760355	0.412	0.142	1.06E-255	CD4-10	Ell2
1.36E-259	0.311516733	0.171	0.024	3.90E-255	CD4-10	Asb2
2.26E-256	0.219300579	0.107	0.008	6.49E-252	CD4-10	Matn2
4.90E-256	0.454270682	0.373	0.122	1.40E-251	CD4-10	Il3ra
2.06E-254	0.628021911	0.433	0.161	5.91E-250	CD4-10	Ndrg1
3.22E-252	0.674704806	0.705	0.441	9.24E-248	CD4-10	Pkp3
3.92E-250	0.46411306	0.311	0.087	1.13E-245	CD4-10	Rnf157
1.75E-248	0.584208937	0.55	0.263	5.01E-244	CD4-10	Sdhaf1
1.49E-244	0.695707038	0.428	0.164	4.27E-240	CD4-10	Bmyc
1.63E-244	0.701503087	0.838	0.506	4.69E-240	CD4-10	Ahnak
4.75E-243	1.46581045	0.225	0.046	1.36E-238	CD4-10	Penk
5.90E-243	0.595984107	0.44	0.172	1.69E-238	CD4-10	Lrba
1.62E-241	0.290458599	0.191	0.033	4.65E-237	CD4-10	Ankrd55
6.84E-239	0.59094781	0.764	0.391	1.96E-234	CD4-10	S100a4
1.85E-237	0.777038888	0.673	0.354	5.31E-233	CD4-10	Nr4a1
3.30E-237	0.625150425	0.653	0.373	9.46E-233	CD4-10	Lmnb1
1.30E-234	0.769881089	0.906	0.859	3.74E-230	CD4-10	H2afz
1.65E-233	0.213987514	0.123	0.013	4.73E-229	CD4-10	Gpld1
3.78E-233	0.419149668	0.324	0.1	1.08E-228	CD4-10	Cyfip1
1.57E-232	0.306761807	0.162	0.025	4.50E-228	CD4-10	Tmem158
2.58E-232	0.534431117	0.785	0.606	7.39E-228	CD4-10	Hcls1
2.77E-232	0.569053981	0.486	0.211	7.94E-228	CD4-10	Atp2b4
2.98E-232	0.57042856	0.596	0.327	8.54E-228	CD4-10	Snx2
2.25E-228	0.540343467	0.827	0.49	6.46E-224	CD4-10	Rgs1
2.93E-228	0.441992881	0.675	0.317	8.41E-224	CD4-10	Cd4
3.31E-225	0.516126694	0.901	0.484	9.49E-221	CD4-10	S100a6
8.83E-225	0.751838824	0.643	0.351	2.53E-220	CD4-10	Hilpda
5.92E-224	0.621602565	0.536	0.256	1.70E-219	CD4-10	Mdfic
1.16E-223	0.427573821	0.923	0.871	3.33E-219	CD4-10	Rac1
1.67E-223	0.522596201	0.999	0.999	4.78E-219	CD4-10	Malat1
1.99E-223	0.279912622	0.17	0.029	5.72E-219	CD4-10	Csrp2
4.20E-223	0.56016326	0.525	0.25	1.20E-218	CD4-10	Fam46c
2.32E-222	0.549420846	0.628	0.349	6.65E-218	CD4-10	Nfkb2
2.91E-222	0.455141291	0.307	0.092	8.34E-218	CD4-10	Gbp5
1.06E-221	0.844345408	0.3	0.089	3.04E-217	CD4-10	Cd83
7.49E-221	0.454346252	0.451	0.186	2.15E-216	CD4-10	Sypl
2.96E-220	0.553741256	0.457	0.194	8.51E-216	CD4-10	Jak2
6.27E-220	0.614603582	0.89	0.73	1.80E-215	CD4-10	Stat1
8.15E-219	0.41682189	0.287	0.081	2.34E-214	CD4-10	Cpd
6.94E-218	0.636622022	0.735	0.491	1.99E-213	CD4-10	Ppp1r15a
1.51E-217	0.53658885	0.667	0.397	4.34E-213	CD4-10	Map2k3
1.16E-216	0.596493095	0.589	0.33	3.32E-212	CD4-10	Vmp1
1.46E-216	0.236882429	0.133	0.017	4.20E-212	CD4-10	Rragd
2.26E-214	0.50135707	0.85	0.757	6.50E-210	CD4-10	Rhog
5.13E-214	0.527409518	0.951	0.861	1.47E-209	CD4-10	Jund
3.30E-213	0.37601248	0.984	0.988	9.47E-209	CD4-10	H3f3b
6.08E-213	0.633227868	0.809	0.712	1.74E-208	CD4-10	Mdh1
7.46E-212	0.608727886	0.467	0.208	2.14E-207	CD4-10	Cd274
1.41E-211	0.558282676	0.866	0.817	4.03E-207	CD4-10	Gpx4
2.13E-211	0.797738687	0.145	0.021	6.11E-207	CD4-10	Cxcl2
3.11E-211	0.570732041	0.778	0.589	8.93E-207	CD4-10	Ctss
3.60E-211	0.730809297	0.568	0.312	1.03E-206	CD4-10	Nrip1
6.46E-211	0.688669907	0.508	0.24	1.85E-206	CD4-10	Rrad
5.05E-210	0.644478834	0.356	0.129	1.45E-205	CD4-10	Fabp5
9.47E-210	0.65401374	0.561	0.301	2.72E-205	CD4-10	Mmd
1.16E-208	0.529504379	0.501	0.232	3.32E-204	CD4-10	Cdk6
2.30E-207	0.498395934	0.925	0.811	6.61E-203	CD4-10	Sqstm1
4.41E-207	0.63420881	0.46	0.203	1.26E-202	CD4-10	Eea1
4.99E-207	0.946175737	0.7	0.509	1.43E-202	CD4-10	Cd74
7.22E-206	0.328757298	0.253	0.068	2.07E-201	CD4-10	Irf5
1.01E-205	0.479861978	0.928	0.865	2.90E-201	CD4-10	Arl6ip1
1.51E-205	0.40847633	0.972	0.968	4.32E-201	CD4-10	Il2rg
2.07E-205	0.319357668	0.223	0.053	5.94E-201	CD4-10	Adck3
3.29E-205	0.323272042	0.224	0.053	9.44E-201	CD4-10	Phlpp1
5.04E-205	0.536798451	0.643	0.398	1.45E-200	CD4-10	Snx20
2.71E-204	0.559495791	0.738	0.534	7.76E-200	CD4-10	Serp1
1.42E-201	0.411095289	0.9	0.833	4.08E-197	CD4-10	Gnb2
1.48E-201	0.490705396	0.413	0.168	4.24E-197	CD4-10	Coro2a
3.53E-201	0.358066385	0.226	0.055	1.01E-196	CD4-10	Trib1
7.14E-199	0.60067504	0.68	0.457	2.05E-194	CD4-10	Myo1g
1.91E-198	0.650232301	0.405	0.165	5.47E-194	CD4-10	H1f0
4.43E-198	0.578952303	0.67	0.448	1.27E-193	CD4-10	Rab11a
1.09E-197	0.490928887	0.891	0.827	3.12E-193	CD4-10	Leprotl1
2.08E-197	0.63871805	0.613	0.366	5.98E-193	CD4-10	Batf
2.89E-197	0.446307867	0.322	0.111	8.29E-193	CD4-10	Grn
2.56E-196	0.365014931	0.254	0.071	7.34E-192	CD4-10	Adam9
1.38E-195	0.468781392	0.877	0.661	3.96E-191	CD4-10	Cd82
6.41E-195	0.512242293	0.836	0.704	1.84E-190	CD4-10	Tap2
2.94E-194	0.234106478	0.115	0.014	8.44E-190	CD4-10	Dst
3.73E-193	0.529080146	0.707	0.455	1.07E-188	CD4-10	Rab8b
4.95E-192	0.369263609	0.209	0.049	1.42E-187	CD4-10	Ccr4
1.64E-189	0.45776761	0.849	0.668	4.71E-185	CD4-10	Gm8797
1.71E-189	0.671466944	0.946	0.908	4.90E-185	CD4-10	Crip1
4.01E-189	0.535158578	0.864	0.745	1.15E-184	CD4-10	Fam107b
4.13E-188	0.531647831	0.461	0.219	1.19E-183	CD4-10	Picalm
4.52E-188	0.329128547	0.207	0.05	1.30E-183	CD4-10	Podnl1
7.86E-188	0.566967718	0.783	0.597	2.25E-183	CD4-10	Sat1
3.91E-187	0.628060821	0.808	0.59	1.12E-182	CD4-10	Klf6
4.43E-186	0.477610514	0.818	0.657	1.27E-181	CD4-10	Lrp10
1.28E-185	0.579178137	0.711	0.512	3.67E-181	CD4-10	Isy1
2.71E-184	0.440616909	0.9	0.724	7.77E-180	CD4-10	S100a11
5.34E-184	0.41294156	0.287	0.094	1.53E-179	CD4-10	Raph1
7.95E-184	0.470852824	0.395	0.165	2.28E-179	CD4-10	Zc3h12d
1.36E-183	0.501760031	0.911	0.907	3.92E-179	CD4-10	Psme2
3.83E-182	0.550910888	0.766	0.588	1.10E-177	CD4-10	Sema4d
1.39E-181	0.623040674	0.608	0.389	3.98E-177	CD4-10	Ap3b1
1.06E-180	0.537875107	0.803	0.613	3.05E-176	CD4-10	Vgll4
1.90E-180	0.51383458	0.471	0.218	5.46E-176	CD4-10	Cxcr3
7.71E-180	0.501326523	0.796	0.527	2.21E-175	CD4-10	Id2
9.45E-180	0.322210088	0.989	0.987	2.71E-175	CD4-10	Shisa5
1.90E-177	0.536616732	0.959	0.912	5.45E-173	CD4-10	Junb
1.32E-176	0.557475915	0.628	0.383	3.78E-172	CD4-10	Skil
1.97E-176	0.598071573	0.56	0.318	5.67E-172	CD4-10	Gata3
1.33E-175	0.49062752	0.818	0.659	3.82E-171	CD4-10	Arf4
3.86E-175	0.199878444	0.102	0.012	1.11E-170	CD4-10	Gm17767
3.98E-175	0.68979312	0.635	0.401	1.14E-170	CD4-10	Rel
3.00E-174	0.494027195	0.837	0.713	8.61E-170	CD4-10	Tax1bp1
8.28E-174	1.127250663	0.405	0.176	2.38E-169	CD4-10	Mt1
1.37E-172	0.26317455	0.11	0.015	3.94E-168	CD4-10	Sgip1
7.37E-172	0.423009826	0.317	0.114	2.12E-167	CD4-10	Tnfrsf13b
9.60E-172	0.541153342	0.554	0.328	2.76E-167	CD4-10	Glipr1
1.22E-171	0.199909829	0.118	0.017	3.49E-167	CD4-10	Vill
2.16E-171	0.471081378	0.88	0.572	6.18E-167	CD4-10	Tnfaip3
4.83E-171	0.45286338	0.483	0.248	1.39E-166	CD4-10	Unc119
2.31E-170	0.284309778	0.207	0.054	6.62E-166	CD4-10	Tcn2
1.80E-169	0.425998612	0.839	0.741	5.16E-165	CD4-10	Map1lc3b
2.02E-167	0.420112364	0.414	0.19	5.78E-163	CD4-10	Lamp2
2.08E-166	0.452012692	0.844	0.754	5.97E-162	CD4-10	Tapbp
7.84E-165	0.450413771	0.931	0.852	2.25E-160	CD4-10	H2-Q4
1.39E-164	0.449541554	0.407	0.185	3.97E-160	CD4-10	Fem1c
2.26E-164	0.498671872	0.267	0.086	6.49E-160	CD4-10	Iigp1
3.99E-164	0.417767621	0.362	0.151	1.14E-159	CD4-10	Mxi1
1.05E-162	0.378032828	0.274	0.094	3.01E-158	CD4-10	Fuz
8.36E-162	0.515564455	0.791	0.625	2.40E-157	CD4-10	Pgam1
5.18E-161	0.425333697	0.556	0.325	1.49E-156	CD4-10	Tmbim4
2.56E-160	0.525250944	0.605	0.359	7.34E-156	CD4-10	Csrnp1
7.89E-159	0.566334586	0.417	0.187	2.26E-154	CD4-10	Cdkn1a
3.68E-158	0.356831865	0.886	0.846	1.06E-153	CD4-10	Arf1
7.80E-158	0.583995083	0.598	0.367	2.24E-153	CD4-10	Kdm2b
9.19E-158	0.448265519	0.45	0.227	2.64E-153	CD4-10	Hbs1l
1.13E-157	0.321053399	0.948	0.936	3.26E-153	CD4-10	Clic1
2.04E-156	0.369465301	0.453	0.219	5.85E-152	CD4-10	Smco4
2.47E-156	0.420154113	0.792	0.58	7.08E-152	CD4-10	Prr13
3.06E-155	0.365306515	0.902	0.873	8.79E-151	CD4-10	Ubl5
5.14E-155	0.432628851	0.578	0.357	1.47E-150	CD4-10	Ncf4
7.19E-153	0.439696324	0.323	0.13	2.06E-148	CD4-10	Flnb
7.20E-153	0.376296275	0.87	0.817	2.07E-148	CD4-10	Gabarap
1.80E-151	0.499067977	0.744	0.57	5.16E-147	CD4-10	Mier1
6.51E-151	0.48293269	0.461	0.24	1.87E-146	CD4-10	Nfkbie
8.42E-150	0.521040727	0.497	0.285	2.42E-145	CD4-10	Hacd3
4.88E-149	0.330708639	0.919	0.86	1.40E-144	CD4-10	Prkar1a
1.81E-148	0.439290536	0.486	0.269	5.18E-144	CD4-10	Sh3bgrl
6.89E-148	0.476141225	0.755	0.621	1.98E-143	CD4-10	Cyb5a
5.26E-147	0.27433042	0.144	0.031	1.51E-142	CD4-10	Epcam
1.20E-146	0.409169669	0.79	0.663	3.44E-142	CD4-10	H13
1.66E-146	0.432755749	0.808	0.675	4.77E-142	CD4-10	Ptp4a2
2.09E-146	0.385930367	0.335	0.136	5.99E-142	CD4-10	Tmem154
2.19E-146	0.364741947	0.845	0.744	6.28E-142	CD4-10	Selk
4.71E-146	0.636271454	0.46	0.248	1.35E-141	CD4-10	Ero1l
9.78E-146	0.483549992	0.484	0.255	2.80E-141	CD4-10	Phlda1
2.16E-145	0.49708034	0.628	0.418	6.20E-141	CD4-10	Atp2b1
6.44E-144	0.3419812	0.257	0.089	1.85E-139	CD4-10	Pqlc1
2.71E-143	0.405810728	0.382	0.178	7.79E-139	CD4-10	Mapk6
1.56E-142	0.451323117	0.489	0.274	4.47E-138	CD4-10	Vcpkmt
3.58E-142	0.441806013	0.237	0.079	1.03E-137	CD4-10	Dusp14
1.73E-141	0.367769693	0.902	0.869	4.97E-137	CD4-10	Dad1
2.06E-141	0.406958032	0.519	0.29	5.91E-137	CD4-10	Gna15
4.68E-141	0.454895554	0.578	0.365	1.34E-136	CD4-10	Xbp1
6.07E-141	0.856756574	0.714	0.576	1.74E-136	CD4-10	Ddit4
6.27E-141	0.405870193	0.875	0.77	1.80E-136	CD4-10	Arf6
5.61E-139	0.381635843	0.923	0.906	1.61E-134	CD4-10	Npc2
3.58E-138	0.507194607	0.499	0.293	1.03E-133	CD4-10	Slc2a1
7.45E-138	0.398029822	0.37	0.173	2.14E-133	CD4-10	Osbpl3
2.32E-137	0.455130425	0.675	0.509	6.67E-133	CD4-10	Anxa11
2.61E-137	0.457180756	0.623	0.419	7.49E-133	CD4-10	2010111I01Rik
3.15E-137	0.397402773	0.41	0.204	9.05E-133	CD4-10	Agpat4
8.49E-137	0.446547282	0.416	0.21	2.43E-132	CD4-10	Irak2
2.80E-136	0.410158936	0.333	0.144	8.04E-132	CD4-10	Mtmr3
1.07E-135	0.200354479	0.12	0.023	3.06E-131	CD4-10	Zbtb46
1.66E-134	0.401684292	0.789	0.648	4.75E-130	CD4-10	Rbms1
3.59E-134	0.401973145	0.745	0.599	1.03E-129	CD4-10	Vamp8
3.80E-134	0.404588393	0.844	0.678	1.09E-129	CD4-10	Stat3
6.81E-134	0.31287684	0.916	0.904	1.95E-129	CD4-10	Tceb2
1.50E-133	0.137627559	0.103	0.017	4.31E-129	CD4-10	Tctex1d2
1.68E-133	0.484906442	0.63	0.426	4.82E-129	CD4-10	Ehd1
5.76E-133	0.429845095	0.565	0.35	1.65E-128	CD4-10	Relb
7.09E-133	0.424718507	0.576	0.371	2.04E-128	CD4-10	Serinc1
1.09E-132	0.475882206	0.812	0.672	3.12E-128	CD4-10	Cd6
1.25E-132	0.192777088	0.113	0.021	3.58E-128	CD4-10	Ppm1l
2.24E-132	0.383416679	0.921	0.909	6.41E-128	CD4-10	Ptprcap
1.27E-131	0.373516108	0.333	0.145	3.64E-127	CD4-10	Syt11
2.88E-131	0.39391589	0.868	0.803	8.26E-127	CD4-10	Pdia3
3.31E-131	0.621829776	0.508	0.293	9.51E-127	CD4-10	Nfkbid
8.42E-131	0.37139073	0.796	0.702	2.41E-126	CD4-10	Snx3
1.47E-130	0.364889881	0.334	0.148	4.23E-126	CD4-10	Nampt
5.36E-130	0.390891262	0.895	0.867	1.54E-125	CD4-10	Cd53
1.19E-129	0.270936195	0.215	0.069	3.43E-125	CD4-10	P2rx4
9.94E-129	0.35677148	0.323	0.141	2.85E-124	CD4-10	Sytl1
2.04E-128	0.28565447	0.209	0.066	5.84E-124	CD4-10	Igsf23
4.09E-128	0.431280276	0.5	0.292	1.17E-123	CD4-10	Aebp2
6.00E-128	0.334890326	0.879	0.827	1.72E-123	CD4-10	Dazap2
6.01E-128	0.419378967	0.745	0.45	1.73E-123	CD4-10	Anxa2
6.04E-128	0.203401985	0.172	0.047	1.73E-123	CD4-10	Dnajb13
4.89E-127	0.290233073	0.228	0.078	1.40E-122	CD4-10	Glcci1
1.24E-126	0.426493399	0.54	0.315	3.56E-122	CD4-10	Runx2
1.98E-126	0.462166858	0.692	0.528	5.68E-122	CD4-10	Cdkn1b
2.25E-126	0.208391041	0.143	0.034	6.45E-122	CD4-10	Tnfrsf10b
5.65E-126	0.576114561	0.408	0.206	1.62E-121	CD4-10	Gm26532
2.80E-125	0.257373194	0.203	0.066	8.04E-121	CD4-10	Slc52a3
4.35E-125	0.439937292	0.717	0.551	1.25E-120	CD4-10	Gpr132
5.69E-125	0.447774595	0.444	0.24	1.63E-120	CD4-10	Ncoa3
1.10E-124	0.400056714	0.436	0.243	3.17E-120	CD4-10	Ergic1
2.92E-124	0.417839796	0.526	0.331	8.39E-120	CD4-10	Grb2
5.06E-124	0.23218831	0.151	0.039	1.45E-119	CD4-10	Cysltr2
5.88E-124	0.337556715	0.194	0.061	1.69E-119	CD4-10	Itih5
7.25E-124	0.178942409	0.127	0.028	2.08E-119	CD4-10	Plxdc1
1.05E-123	0.46615795	0.459	0.256	3.00E-119	CD4-10	AU020206
3.10E-123	0.536597138	0.503	0.32	8.89E-119	CD4-10	Ciapin1
3.11E-123	0.423254793	0.491	0.287	8.92E-119	CD4-10	Rnf125
8.22E-123	0.251863182	0.164	0.046	2.36E-118	CD4-10	Srxn1
2.65E-122	0.378564965	0.325	0.148	7.62E-118	CD4-10	Rhoc
3.09E-122	0.382084674	0.424	0.227	8.88E-118	CD4-10	Lmbrd1
8.05E-122	0.435510146	0.624	0.438	2.31E-117	CD4-10	Jak3
1.03E-121	0.453196313	0.652	0.478	2.97E-117	CD4-10	Fnbp1
2.01E-120	0.401933169	0.352	0.169	5.77E-116	CD4-10	Vps54
2.53E-120	0.261471266	0.979	0.99	7.27E-116	CD4-10	Ptma
2.94E-120	0.373637186	0.817	0.728	8.43E-116	CD4-10	Ube2b
4.33E-120	0.385485591	0.829	0.759	1.24E-115	CD4-10	Cd37
9.29E-120	0.377271007	0.926	0.885	2.66E-115	CD4-10	Gimap3
1.16E-119	0.35373719	0.296	0.124	3.34E-115	CD4-10	Irgm2
1.22E-119	0.318705268	0.301	0.129	3.51E-115	CD4-10	Ube2e3
1.98E-119	0.358959583	0.192	0.059	5.68E-115	CD4-10	Ccdc184
2.00E-119	0.40589729	0.651	0.489	5.73E-115	CD4-10	Glmp
2.17E-119	0.462898431	0.525	0.33	6.23E-115	CD4-10	Birc2
4.69E-119	0.402921724	0.7	0.524	1.35E-114	CD4-10	Camk4
1.62E-118	0.425814262	0.575	0.376	4.64E-114	CD4-10	Rara
1.72E-118	0.377073082	0.362	0.175	4.94E-114	CD4-10	Sgms1
3.14E-117	0.363749934	0.355	0.174	9.02E-113	CD4-10	Mapkapk2
5.15E-117	0.405975134	0.391	0.206	1.48E-112	CD4-10	Igflr1
1.81E-116	0.26496949	0.932	0.93	5.19E-112	CD4-10	Cdc42
1.46E-115	0.188515371	0.135	0.033	4.20E-111	CD4-10	Gatsl2
1.74E-115	0.331296679	0.238	0.089	5.00E-111	CD4-10	Cd200r1
4.05E-115	0.411465341	0.868	0.842	1.16E-110	CD4-10	Gimap4
7.16E-115	0.365401926	0.885	0.841	2.05E-110	CD4-10	H2-T22
8.78E-115	0.486776645	0.812	0.684	2.52E-110	CD4-10	Irf1
1.05E-114	0.408232185	0.811	0.714	3.01E-110	CD4-10	Zc3hav1
1.43E-114	0.32217859	0.262	0.105	4.09E-110	CD4-10	Apaf1
1.48E-114	0.238100593	0.149	0.04	4.26E-110	CD4-10	Lyn
3.89E-114	0.403947491	0.678	0.519	1.12E-109	CD4-10	Cst3
7.39E-114	0.356026038	0.372	0.188	2.12E-109	CD4-10	Mvp
8.24E-114	0.36601145	0.29	0.126	2.36E-109	CD4-10	Slc26a2
1.30E-113	0.395803869	0.485	0.292	3.73E-109	CD4-10	Capn2
1.64E-113	0.354800246	0.304	0.136	4.70E-109	CD4-10	Alcam
3.00E-113	0.348416914	0.379	0.197	8.62E-109	CD4-10	Slc25a51
4.97E-113	0.370090552	0.733	0.611	1.43E-108	CD4-10	Coro1b
6.48E-113	0.331960127	0.958	0.952	1.86E-108	CD4-10	Eno1
2.44E-112	0.369431365	0.593	0.357	7.01E-108	CD4-10	Fosl2
1.17E-111	0.302456551	0.264	0.108	3.35E-107	CD4-10	Frmd4b
1.56E-111	0.317160569	0.33	0.155	4.48E-107	CD4-10	Spin1
5.54E-111	0.187161332	0.146	0.039	1.59E-106	CD4-10	Bmp7
1.59E-110	0.424970722	0.469	0.275	4.55E-106	CD4-10	Arid5b
1.75E-110	0.296860205	0.206	0.073	5.03E-106	CD4-10	Cd80
2.63E-110	0.367469484	0.841	0.776	7.55E-106	CD4-10	Pak2
3.74E-110	0.257301743	0.25	0.101	1.07E-105	CD4-10	Anxa4
5.00E-110	0.465625253	0.452	0.248	1.43E-105	CD4-10	Fgl2
6.40E-110	0.366119067	0.93	0.914	1.83E-105	CD4-10	Cytip
1.09E-109	0.327554511	0.27	0.113	3.11E-105	CD4-10	Antxr2
2.04E-109	0.343545383	0.825	0.788	5.86E-105	CD4-10	Rnaset2a
2.28E-109	0.186596611	0.105	0.022	6.54E-105	CD4-10	Wisp1
7.94E-109	0.356542168	0.702	0.498	2.28E-104	CD4-10	D16Ertd472e
1.21E-108	0.439324628	0.345	0.171	3.48E-104	CD4-10	Nt5e
1.73E-108	0.393236008	0.686	0.539	4.96E-104	CD4-10	Sfr1
1.90E-107	0.50628933	0.47	0.282	5.44E-103	CD4-10	Arl5c
2.86E-107	0.434632058	0.432	0.248	8.21E-103	CD4-10	Uap1
3.65E-107	0.305549149	0.265	0.113	1.05E-102	CD4-10	Tmbim1
3.52E-106	0.373023358	0.639	0.417	1.01E-101	CD4-10	Dennd4a
7.51E-106	0.456031344	0.635	0.472	2.15E-101	CD4-10	Tpp2
1.31E-105	0.378428604	0.39	0.196	3.75E-101	CD4-10	Havcr2
2.65E-105	0.319797643	0.267	0.113	7.60E-101	CD4-10	Tmem65
6.40E-105	0.400404927	0.706	0.568	1.84E-100	CD4-10	Cdc42se2
1.37E-104	0.322801848	0.294	0.134	3.93E-100	CD4-10	Mafg
2.13E-104	0.290876246	0.249	0.102	6.11E-100	CD4-10	Plin2
2.28E-104	0.186631665	0.139	0.037	6.54E-100	CD4-10	3110043O21Rik
1.72E-103	0.387263622	0.813	0.774	4.93E-99	CD4-10	Slc9a3r1
3.98E-102	0.399832904	0.52	0.344	1.14E-97	CD4-10	Csrp1
4.32E-102	0.407686279	0.836	0.773	1.24E-97	CD4-10	Elf1
4.94E-102	0.467383468	0.716	0.589	1.42E-97	CD4-10	Gimap5
1.16E-101	0.154953954	0.101	0.022	3.33E-97	CD4-10	Mgarp
1.71E-101	0.352096735	0.808	0.686	4.91E-97	CD4-10	Tpm4
2.66E-101	0.377616694	0.488	0.309	7.65E-97	CD4-10	Pfkl
4.07E-101	0.355887922	0.784	0.684	1.17E-96	CD4-10	S100a13
4.38E-101	0.3860897	0.446	0.271	1.26E-96	CD4-10	Med15
4.50E-101	0.186141179	0.172	0.056	1.29E-96	CD4-10	Slc36a3os
5.10E-101	0.345661106	0.827	0.776	1.46E-96	CD4-10	Vasp
8.11E-101	0.438431293	0.774	0.65	2.33E-96	CD4-10	Pgk1
2.47E-100	0.458226895	0.458	0.281	7.08E-96	CD4-10	Birc3
2.68E-100	0.15332544	0.112	0.026	7.69E-96	CD4-10	Rab26
1.70E-99	0.337943643	0.8	0.735	4.89E-95	CD4-10	Rnaset2b
5.21E-99	0.539008653	0.416	0.231	1.49E-94	CD4-10	Gem
5.90E-99	0.378380024	0.561	0.373	1.69E-94	CD4-10	Ppp1r16b
6.49E-99	0.441983469	0.581	0.413	1.86E-94	CD4-10	Nr3c1
6.52E-99	0.368177891	0.313	0.152	1.87E-94	CD4-10	Hivep1
2.55E-98	0.410434444	0.397	0.229	7.30E-94	CD4-10	Faim
2.78E-98	0.345510636	0.335	0.169	7.97E-94	CD4-10	Traf3
6.80E-98	0.192240998	0.971	0.985	1.95E-93	CD4-10	Oaz1
1.25E-97	0.388495405	0.574	0.403	3.58E-93	CD4-10	Nucb1
1.34E-97	0.368874785	0.251	0.109	3.86E-93	CD4-10	Kctd12
1.36E-97	0.269863712	0.175	0.059	3.91E-93	CD4-10	Elovl6
1.76E-97	0.366087195	0.411	0.235	5.06E-93	CD4-10	Aplp2
1.33E-96	0.404995826	0.516	0.336	3.81E-92	CD4-10	Zc3h12a
1.36E-96	0.247458695	0.215	0.084	3.90E-92	CD4-10	Skap2
2.18E-96	0.26508336	0.194	0.072	6.27E-92	CD4-10	Ptprj
3.30E-96	0.334735023	0.422	0.242	9.47E-92	CD4-10	Ninj1
5.77E-96	0.322206978	0.229	0.093	1.66E-91	CD4-10	A830080D01Rik
7.22E-96	0.329402962	0.768	0.646	2.07E-91	CD4-10	Zgpat
1.05E-95	0.353636971	0.646	0.455	3.02E-91	CD4-10	Plp2
1.47E-95	0.246098094	0.186	0.066	4.22E-91	CD4-10	C1qtnf6
2.46E-95	0.364603887	0.431	0.264	7.07E-91	CD4-10	Dhrs7
2.89E-95	0.322065892	0.376	0.207	8.29E-91	CD4-10	Mthfsl
8.23E-95	0.345568852	0.536	0.348	2.36E-90	CD4-10	Fam134b
3.97E-94	0.476335583	0.492	0.306	1.14E-89	CD4-10	Rgs2
4.02E-94	0.331330712	0.832	0.776	1.15E-89	CD4-10	Gnai2
7.90E-94	0.357306302	0.556	0.382	2.27E-89	CD4-10	Tnip1
1.00E-93	0.454255828	0.61	0.458	2.88E-89	CD4-10	Mrps6
1.83E-93	0.223268667	0.192	0.069	5.26E-89	CD4-10	Oas1a
2.23E-93	0.383519895	0.557	0.393	6.40E-89	CD4-10	Inpp5d
2.81E-93	0.396804489	0.467	0.295	8.06E-89	CD4-10	P4ha1
3.37E-93	0.369635231	0.76	0.634	9.68E-89	CD4-10	Glud1
1.00E-92	0.568447359	0.785	0.687	2.88E-88	CD4-10	Zfp36
1.28E-92	0.404334826	0.612	0.45	3.68E-88	CD4-10	Ifnar1
2.40E-92	0.266286374	0.213	0.084	6.88E-88	CD4-10	Ralgds
2.59E-92	0.393645422	0.53	0.365	7.44E-88	CD4-10	Rrbp1
5.41E-92	0.359069182	0.494	0.326	1.55E-87	CD4-10	Arrdc1
1.39E-91	0.331573465	0.358	0.198	3.98E-87	CD4-10	Mfsd10
3.78E-91	0.187243037	0.11	0.028	1.08E-86	CD4-10	Ptpn5
4.77E-91	0.336939926	0.872	0.799	1.37E-86	CD4-10	Gimap6
7.98E-91	0.318876061	0.374	0.206	2.29E-86	CD4-10	Cers4
2.28E-90	0.33269189	0.769	0.695	6.54E-86	CD4-10	Fam49b
2.47E-90	0.148061585	0.118	0.031	7.10E-86	CD4-10	Slc41a3
3.81E-90	0.344680739	0.71	0.6	1.09E-85	CD4-10	Tmed10
4.53E-90	0.402380386	0.532	0.37	1.30E-85	CD4-10	Tapbpl
7.12E-90	0.2506255	0.911	0.905	2.04E-85	CD4-10	Arf5
1.41E-89	0.386748678	0.365	0.205	4.04E-85	CD4-10	Galnt2
2.21E-89	0.32810215	0.363	0.198	6.33E-85	CD4-10	Pdcd1lg2
2.73E-89	0.356981529	0.453	0.286	7.83E-85	CD4-10	Mapre2
3.25E-89	0.260950826	0.988	0.983	9.32E-85	CD4-10	Ddx5
4.72E-89	0.390165698	0.552	0.39	1.35E-84	CD4-10	Dnajc1
9.96E-89	0.426088055	0.432	0.248	2.86E-84	CD4-10	Serpina3g
1.91E-88	0.397545522	0.518	0.346	5.47E-84	CD4-10	Nfkb1
2.94E-88	0.330965753	0.319	0.163	8.43E-84	CD4-10	Smox
4.03E-88	0.341217987	0.444	0.273	1.16E-83	CD4-10	Casp3
5.06E-88	0.288862419	0.827	0.71	1.45E-83	CD4-10	Reep5
6.08E-88	0.332480373	0.873	0.766	1.75E-83	CD4-10	Xist
2.53E-87	0.192538239	0.126	0.036	7.27E-83	CD4-10	Gas2
5.08E-87	0.341783983	0.386	0.224	1.46E-82	CD4-10	Scyl2
5.53E-87	0.37117506	0.437	0.268	1.59E-82	CD4-10	Impa2
5.56E-87	0.348414483	0.386	0.22	1.59E-82	CD4-10	Zfp281
7.67E-87	0.320892858	0.35	0.191	2.20E-82	CD4-10	Rell1
1.07E-86	0.362891092	0.702	0.571	3.07E-82	CD4-10	Clk1
1.22E-86	0.350375219	0.469	0.299	3.50E-82	CD4-10	Rap1gds1
2.46E-86	0.220068187	0.977	0.983	7.05E-82	CD4-10	Fxyd5
6.87E-86	0.50461812	0.365	0.212	1.97E-81	CD4-10	Chchd10
1.39E-85	0.308199767	0.341	0.185	3.99E-81	CD4-10	Ehbp1l1
1.88E-85	0.337257246	0.74	0.594	5.39E-81	CD4-10	Pld3
2.97E-85	0.316488717	0.317	0.166	8.52E-81	CD4-10	Sytl2
4.27E-85	0.334397255	0.319	0.165	1.22E-80	CD4-10	Zbtb38
6.00E-84	0.25422623	0.943	0.965	1.72E-79	CD4-10	Myl12b
1.88E-83	0.344496282	0.414	0.254	5.39E-79	CD4-10	Vamp3
3.61E-83	0.378665822	0.532	0.377	1.04E-78	CD4-10	Adipor2
6.58E-83	0.342858381	0.874	0.787	1.89E-78	CD4-10	Hspa5
6.92E-83	0.248027969	0.269	0.127	1.98E-78	CD4-10	D1Ertd622e
7.78E-83	0.397148237	0.503	0.347	2.23E-78	CD4-10	Cmtm6
8.29E-83	0.163895612	0.153	0.051	2.38E-78	CD4-10	Gng12
1.15E-82	0.304909905	0.982	0.978	3.30E-78	CD4-10	Btg1
1.44E-82	0.327416875	0.4	0.241	4.14E-78	CD4-10	Mbd2
2.19E-82	0.290525612	0.913	0.898	6.28E-78	CD4-10	Cd47
4.16E-82	0.374856631	0.806	0.729	1.19E-77	CD4-10	Hsp90b1
5.15E-82	0.156937013	0.109	0.029	1.48E-77	CD4-10	Arrdc4
6.73E-82	0.299246118	0.237	0.107	1.93E-77	CD4-10	Twsg1
3.99E-81	0.272979657	0.96	0.949	1.14E-76	CD4-10	Lcp1
5.89E-81	0.350115754	0.412	0.252	1.69E-76	CD4-10	Msi2
9.83E-81	0.331457952	0.537	0.368	2.82E-76	CD4-10	Ttc39b
1.40E-80	0.45486674	0.479	0.307	4.01E-76	CD4-10	Isg15
3.98E-80	0.331478701	0.484	0.327	1.14E-75	CD4-10	Eva1b
4.76E-80	0.396080814	0.544	0.386	1.37E-75	CD4-10	Traf4
8.86E-80	0.230147306	0.921	0.915	2.54E-75	CD4-10	Rhoa
9.85E-80	0.35238003	0.714	0.611	2.83E-75	CD4-10	Lrrfip1
2.14E-79	0.310408505	0.507	0.355	6.13E-75	CD4-10	Adprh
2.18E-79	0.349410282	0.595	0.471	6.25E-75	CD4-10	Pigx
3.47E-79	0.254104752	0.881	0.858	9.95E-75	CD4-10	Morf4l1
4.43E-79	0.25310335	0.902	0.908	1.27E-74	CD4-10	Arpc3
6.57E-79	0.362824193	0.773	0.684	1.88E-74	CD4-10	Bsg
2.15E-78	0.372071021	0.865	0.82	6.15E-74	CD4-10	Peli1
2.95E-78	0.299359858	0.288	0.148	8.46E-74	CD4-10	Pmaip1
3.42E-78	0.208069585	0.978	0.984	9.83E-74	CD4-10	Rac2
3.78E-78	0.368506137	0.504	0.33	1.08E-73	CD4-10	Kdm6b
4.87E-78	0.325382997	0.38	0.224	1.40E-73	CD4-10	Dapp1
5.30E-78	0.29978238	0.741	0.647	1.52E-73	CD4-10	Ghitm
2.67E-77	0.226961582	0.953	0.972	7.66E-73	CD4-10	Myl6
3.40E-77	0.317596312	0.938	0.914	9.76E-73	CD4-10	Ets1
5.33E-77	0.285610018	0.334	0.185	1.53E-72	CD4-10	Mthfs
8.24E-77	0.323727655	0.405	0.248	2.36E-72	CD4-10	Gabpb1
1.48E-76	0.337297984	0.751	0.676	4.25E-72	CD4-10	Vcp
2.39E-76	0.31852374	0.732	0.632	6.87E-72	CD4-10	Chmp4b
2.90E-76	0.309883081	0.605	0.473	8.31E-72	CD4-10	Fam96b
4.41E-76	0.321940764	0.66	0.556	1.26E-71	CD4-10	Chmp2a
1.07E-75	0.348922235	0.548	0.399	3.08E-71	CD4-10	Tmem173
1.10E-75	0.317545633	0.728	0.642	3.16E-71	CD4-10	Capza2
1.30E-75	0.148802121	0.108	0.031	3.73E-71	CD4-10	Adap1
3.55E-75	0.341483257	0.336	0.191	1.02E-70	CD4-10	Fbxo33
3.76E-75	0.325155205	0.474	0.306	1.08E-70	CD4-10	Cenpa
4.66E-75	0.296511111	0.253	0.121	1.34E-70	CD4-10	Gm20186
4.71E-75	0.278869723	0.921	0.883	1.35E-70	CD4-10	Ubc
7.44E-75	0.30887125	0.81	0.773	2.13E-70	CD4-10	Psmb9
8.53E-75	0.252569132	0.232	0.106	2.45E-70	CD4-10	Sec14l1
3.10E-74	0.212613117	0.185	0.075	8.89E-70	CD4-10	Creb3l2
3.70E-74	0.384868464	0.777	0.686	1.06E-69	CD4-10	Cd28
4.22E-74	0.174659586	0.141	0.048	1.21E-69	CD4-10	Rab20
6.24E-74	0.224468047	0.914	0.917	1.79E-69	CD4-10	Atp5d
1.05E-73	0.24900684	0.895	0.889	3.00E-69	CD4-10	Capzb
1.96E-73	0.287150049	0.22	0.101	5.63E-69	CD4-10	Rap2a
2.19E-73	0.253102226	0.207	0.092	6.28E-69	CD4-10	Aldoc
3.14E-73	0.387042868	0.697	0.602	9.01E-69	CD4-10	Calr
3.55E-73	0.322537178	0.694	0.546	1.02E-68	CD4-10	Orai1
1.11E-72	0.395206799	0.704	0.61	3.17E-68	CD4-10	Higd1a
1.15E-72	0.401197865	0.613	0.5	3.29E-68	CD4-10	Rhof
2.31E-72	0.564498526	0.126	0.041	6.64E-68	CD4-10	Cxcl10
3.51E-72	0.422797678	0.571	0.44	1.01E-67	CD4-10	Ikzf3
1.02E-71	0.361769878	0.55	0.406	2.92E-67	CD4-10	Zbp1
2.59E-71	0.302198267	0.382	0.233	7.43E-67	CD4-10	Vrk1
6.50E-71	0.339814548	0.337	0.19	1.86E-66	CD4-10	Tmem64
9.33E-71	0.303797859	0.344	0.201	2.68E-66	CD4-10	Pcgf5
1.04E-70	0.327662774	0.463	0.319	2.99E-66	CD4-10	Panx1
1.04E-70	0.214483557	0.206	0.09	2.99E-66	CD4-10	Gatsl3
1.30E-70	0.202834722	0.758	0.531	3.74E-66	CD4-10	Bcl2a1b
1.39E-70	0.336121757	0.325	0.183	3.98E-66	CD4-10	Itgb3
2.36E-70	0.380762583	0.551	0.42	6.78E-66	CD4-10	Cflar
5.39E-70	0.170884703	0.105	0.031	1.55E-65	CD4-10	Slc4a8
7.12E-70	0.166088567	0.158	0.06	2.04E-65	CD4-10	Ccdc109b
1.16E-69	0.338788279	0.34	0.197	3.31E-65	CD4-10	Asxl1
7.35E-69	0.395615159	0.747	0.688	2.11E-64	CD4-10	Cd27
2.32E-68	0.372178447	0.621	0.503	6.65E-64	CD4-10	Rabgap1l
2.57E-68	0.277988557	0.892	0.887	7.37E-64	CD4-10	Gpi1
2.68E-68	0.168024422	0.12	0.039	7.69E-64	CD4-10	Arid3a
9.28E-68	0.156798072	0.102	0.03	2.66E-63	CD4-10	Clcn5
2.02E-67	0.166463699	0.141	0.051	5.79E-63	CD4-10	2310015A10Rik
5.30E-67	0.212379225	0.256	0.128	1.52E-62	CD4-10	Prdx4
6.64E-67	0.335720532	0.355	0.216	1.91E-62	CD4-10	Ormdl3
9.43E-67	0.302052102	0.388	0.245	2.71E-62	CD4-10	Adora2a
1.44E-66	0.274594908	0.335	0.198	4.14E-62	CD4-10	Wbp5
2.23E-66	0.229832898	0.15	0.058	6.39E-62	CD4-10	Dusp16
6.99E-66	0.16609921	0.128	0.044	2.01E-61	CD4-10	Mast4
1.11E-65	0.281374863	0.761	0.688	3.20E-61	CD4-10	1810037I17Rik
1.20E-65	0.233540765	0.87	0.843	3.44E-61	CD4-10	Prelid1
1.77E-65	0.355350779	0.423	0.279	5.08E-61	CD4-10	Ubash3b
2.65E-65	0.426464616	0.507	0.372	7.60E-61	CD4-10	Malt1
3.15E-65	0.309668159	0.585	0.459	9.04E-61	CD4-10	Nfkbib
3.98E-65	0.289727228	0.776	0.721	1.14E-60	CD4-10	Bnip3l
4.01E-65	0.361157208	0.683	0.58	1.15E-60	CD4-10	Smad7
7.39E-65	0.332737271	0.505	0.373	2.12E-60	CD4-10	Cast
1.07E-64	0.210670752	0.182	0.079	3.06E-60	CD4-10	Pear1
1.57E-64	0.288727357	0.759	0.71	4.49E-60	CD4-10	Srp14
1.96E-64	0.263625454	0.337	0.202	5.64E-60	CD4-10	Pqlc3
2.25E-64	0.259790302	0.804	0.795	6.45E-60	CD4-10	Abracl
2.87E-64	0.177983708	0.959	0.971	8.25E-60	CD4-10	Arpc2
6.58E-64	0.287031177	0.252	0.129	1.89E-59	CD4-10	Ern1
6.90E-64	0.337327662	0.612	0.487	1.98E-59	CD4-10	Ppp1r12a
1.40E-63	0.250939139	0.11	0.036	4.01E-59	CD4-10	Ccr1
2.02E-63	0.332337121	0.369	0.233	5.80E-59	CD4-10	Peak1
2.15E-63	0.160602094	0.129	0.046	6.18E-59	CD4-10	Slc22a15
3.78E-63	0.183602667	0.152	0.06	1.08E-58	CD4-10	Ppp1r3b
5.90E-63	0.38237371	0.608	0.491	1.69E-58	CD4-10	Atp11b
6.48E-63	0.269554015	0.268	0.144	1.86E-58	CD4-10	Tex2
6.81E-63	0.398399442	0.471	0.342	1.95E-58	CD4-10	Clcn3
8.15E-63	0.394590867	0.571	0.462	2.34E-58	CD4-10	Tspan13
8.89E-63	0.281297749	0.579	0.41	2.55E-58	CD4-10	Cd44
1.00E-62	0.290020264	0.371	0.23	2.87E-58	CD4-10	Slamf1
1.09E-62	0.233660052	0.847	0.835	3.12E-58	CD4-10	Arpc4
1.11E-62	0.288200327	0.757	0.729	3.19E-58	CD4-10	Spcs1
1.13E-62	0.20103605	0.201	0.093	3.24E-58	CD4-10	Scpep1
1.15E-62	0.231203577	0.841	0.845	3.30E-58	CD4-10	Edf1
1.17E-62	0.344434499	0.438	0.304	3.36E-58	CD4-10	Crbn
1.52E-62	0.271836351	0.41	0.273	4.37E-58	CD4-10	Plekhb2
1.65E-62	0.265457446	0.757	0.69	4.73E-58	CD4-10	Rab2a
1.80E-62	0.268681154	0.237	0.118	5.17E-58	CD4-10	Gbp6.1
2.49E-62	0.259895471	0.265	0.142	7.14E-58	CD4-10	Acsbg1
3.90E-62	0.220071999	0.234	0.118	1.12E-57	CD4-10	Eml2
3.98E-62	0.310100277	0.498	0.37	1.14E-57	CD4-10	Vamp4
4.34E-62	0.252793104	0.343	0.207	1.24E-57	CD4-10	Phyh
7.10E-62	0.296917453	0.574	0.449	2.04E-57	CD4-10	Rab5a
8.85E-62	0.158750087	0.127	0.046	2.54E-57	CD4-10	Hsf2
1.01E-61	0.290157091	0.338	0.202	2.89E-57	CD4-10	Il10ra
1.14E-61	0.267144423	0.584	0.417	3.28E-57	CD4-10	Mapkapk3
1.42E-61	0.187935457	0.192	0.087	4.07E-57	CD4-10	Inf2
1.56E-61	0.205409291	0.178	0.079	4.48E-57	CD4-10	Gdpd5
2.36E-61	0.268228496	0.358	0.224	6.77E-57	CD4-10	Gba
2.93E-61	0.273126347	0.528	0.397	8.40E-57	CD4-10	Rnh1
3.39E-61	0.230720478	0.919	0.924	9.72E-57	CD4-10	Gnas
3.98E-61	0.231867205	0.249	0.129	1.14E-56	CD4-10	Plagl2
7.49E-61	0.368751376	0.536	0.408	2.15E-56	CD4-10	Il4ra
1.04E-60	0.204194324	0.9	0.922	2.97E-56	CD4-10	Gng5
1.14E-60	0.316103074	0.526	0.396	3.26E-56	CD4-10	Mknk2
1.22E-60	0.314268539	0.68	0.598	3.51E-56	CD4-10	Zc3h15
1.44E-60	0.32115112	0.68	0.599	4.13E-56	CD4-10	Grap
1.79E-60	0.307047651	0.309	0.181	5.13E-56	CD4-10	Matk
2.11E-60	0.334417481	0.556	0.428	6.07E-56	CD4-10	Pfkp
2.41E-60	0.263032181	0.849	0.852	6.91E-56	CD4-10	Anp32a
3.33E-60	0.302234715	0.356	0.223	9.55E-56	CD4-10	Atl3
6.01E-60	0.31036242	0.398	0.262	1.73E-55	CD4-10	Nab1
6.35E-60	0.358651192	0.666	0.574	1.82E-55	CD4-10	Pde4b
1.60E-59	0.347717548	0.542	0.411	4.58E-55	CD4-10	Itpkb
2.24E-59	0.325687507	0.588	0.458	6.42E-55	CD4-10	Lbh
4.37E-59	0.295731334	0.576	0.389	1.25E-54	CD4-10	Litaf
6.88E-59	0.213203096	0.168	0.073	1.97E-54	CD4-10	Snx13
9.83E-59	0.265133141	0.738	0.68	2.82E-54	CD4-10	Ywhae
9.95E-59	0.27240965	0.314	0.183	2.85E-54	CD4-10	Lats2
1.54E-58	0.291253905	0.451	0.318	4.43E-54	CD4-10	Phf11b
3.68E-58	0.352815501	0.59	0.491	1.06E-53	CD4-10	Lsm8
5.66E-58	0.277920465	0.278	0.158	1.62E-53	CD4-10	Hip1
1.02E-57	0.246519966	0.189	0.088	2.92E-53	CD4-10	Tnfsf9
1.54E-57	0.266367293	0.859	0.836	4.42E-53	CD4-10	Fyb
1.55E-57	0.2197604	0.198	0.094	4.45E-53	CD4-10	Rnf216
1.64E-57	0.274103126	0.825	0.79	4.70E-53	CD4-10	Ypel3
3.60E-57	0.200861191	0.182	0.083	1.03E-52	CD4-10	Fam126a
3.67E-57	0.329271496	0.605	0.496	1.05E-52	CD4-10	Rock1
4.74E-57	0.333235018	0.581	0.473	1.36E-52	CD4-10	Elovl5
5.79E-57	0.290298967	0.411	0.276	1.66E-52	CD4-10	Per1
7.45E-57	0.411727071	0.557	0.442	2.14E-52	CD4-10	Plec
8.12E-57	0.295804223	0.366	0.233	2.33E-52	CD4-10	Sik1
2.77E-56	0.281031975	0.335	0.206	7.95E-52	CD4-10	Dhx40
7.68E-56	0.303459116	0.664	0.585	2.20E-51	CD4-10	Mtdh
8.06E-56	0.300675703	0.379	0.253	2.31E-51	CD4-10	Col4a3bp
1.06E-55	0.239723473	0.252	0.139	3.03E-51	CD4-10	Dok1
1.17E-55	0.385992643	0.426	0.304	3.37E-51	CD4-10	Gpr65
1.98E-55	0.250737299	0.272	0.153	5.67E-51	CD4-10	Stam2
2.08E-55	0.361390784	0.37	0.239	5.98E-51	CD4-10	Trp53inp1
2.50E-55	0.14390485	0.113	0.04	7.18E-51	CD4-10	Wdfy2
4.81E-55	0.173278856	0.761	0.672	1.38E-50	CD4-10	Hmgb2
6.25E-55	0.201935234	0.172	0.078	1.79E-50	CD4-10	Ulk1
6.25E-55	0.277704843	0.619	0.506	1.79E-50	CD4-10	Tmem30a
7.11E-55	0.177439002	0.825	0.704	2.04E-50	CD4-10	Tgfb1
7.48E-55	0.152210615	0.102	0.034	2.15E-50	CD4-10	Arhgef12
9.23E-55	0.285005015	0.893	0.861	2.65E-50	CD4-10	Akap13
1.05E-54	0.181601666	0.986	0.993	3.00E-50	CD4-10	Pfn1
1.10E-54	0.285979736	0.643	0.546	3.16E-50	CD4-10	Ctsa
1.88E-54	0.282163341	0.574	0.462	5.39E-50	CD4-10	Ube2j1
2.05E-54	0.28958224	0.341	0.214	5.89E-50	CD4-10	Gm4070
2.35E-54	0.367555093	0.433	0.297	6.74E-50	CD4-10	Gbp2
3.31E-54	0.220450829	0.242	0.128	9.48E-50	CD4-10	Rarg
5.45E-54	0.23326389	0.769	0.716	1.56E-49	CD4-10	Aup1
6.49E-54	0.177320755	0.971	0.977	1.86E-49	CD4-10	Rbm39
8.15E-54	0.370298754	0.355	0.229	2.34E-49	CD4-10	Ly75
3.13E-53	0.229981884	0.209	0.105	8.99E-49	CD4-10	Ssh1
3.75E-53	0.232021263	0.222	0.116	1.07E-48	CD4-10	Casp4
6.28E-53	0.335942147	0.926	0.929	1.80E-48	CD4-10	Ltb
7.13E-53	0.254528317	0.375	0.247	2.04E-48	CD4-10	Itpk1
8.09E-53	0.257746113	0.233	0.122	2.32E-48	CD4-10	Marcksl1
1.58E-52	0.259673754	0.432	0.31	4.55E-48	CD4-10	BC004004
2.89E-52	0.225516742	0.88	0.874	8.30E-48	CD4-10	Ppp1cc
3.01E-52	0.3512221	0.384	0.26	8.64E-48	CD4-10	Adam19
3.07E-52	0.223519329	0.277	0.161	8.81E-48	CD4-10	Eif4e3
3.10E-52	0.238650228	0.754	0.69	8.90E-48	CD4-10	Sh3glb1
5.44E-52	0.234132845	0.347	0.223	1.56E-47	CD4-10	Rnpep
1.33E-51	0.258141273	0.452	0.328	3.81E-47	CD4-10	Pon2
1.58E-51	0.188809926	0.923	0.935	4.53E-47	CD4-10	Myl12a
2.05E-51	0.177818113	0.15	0.066	5.87E-47	CD4-10	Bspry
2.18E-51	0.201907601	0.263	0.15	6.27E-47	CD4-10	Lxn
2.50E-51	0.252625342	0.974	0.966	7.17E-47	CD4-10	Ptprc
6.78E-51	0.283764737	0.607	0.501	1.94E-46	CD4-10	Rsbn1l
9.39E-51	0.210156876	0.942	0.932	2.69E-46	CD4-10	Selplg
1.09E-50	0.240571167	0.362	0.237	3.12E-46	CD4-10	Gsdmd
1.30E-50	0.354600919	0.504	0.383	3.74E-46	CD4-10	Cited2
1.90E-50	0.224750468	0.842	0.802	5.45E-46	CD4-10	Fkbp1a
3.05E-50	0.289159179	0.138	0.058	8.76E-46	CD4-10	Mt2
1.28E-49	0.281578891	0.207	0.107	3.68E-45	CD4-10	Gadd45g
1.49E-49	0.167322233	0.13	0.053	4.27E-45	CD4-10	Mpp5
1.53E-49	0.249755805	0.864	0.819	4.40E-45	CD4-10	Tagln2
1.97E-49	0.149547697	0.111	0.042	5.65E-45	CD4-10	Axl
2.64E-49	0.249206943	0.76	0.718	7.58E-45	CD4-10	Ywhah
3.17E-49	0.302891356	0.449	0.331	9.09E-45	CD4-10	Lrrc8c
3.18E-49	0.269516684	0.492	0.378	9.14E-45	CD4-10	Ptpn2
3.51E-49	0.220315151	0.257	0.148	1.01E-44	CD4-10	Nmb
3.97E-49	0.281842632	0.565	0.476	1.14E-44	CD4-10	Spint2
2.34E-48	0.187124696	0.929	0.956	6.72E-44	CD4-10	Ptpn18
2.48E-48	0.266417903	0.49	0.375	7.11E-44	CD4-10	Atp6v1e1
3.09E-48	0.296692221	0.786	0.747	8.88E-44	CD4-10	Prkch
3.93E-48	0.258871677	0.661	0.587	1.13E-43	CD4-10	Bcap31
4.01E-48	0.288490507	0.565	0.474	1.15E-43	CD4-10	Rps6ka1
4.69E-48	0.19531606	0.927	0.952	1.35E-43	CD4-10	Psmb8
8.00E-48	0.253735455	0.351	0.229	2.29E-43	CD4-10	Atxn1
1.77E-47	0.136915837	0.144	0.063	5.08E-43	CD4-10	Mcu
2.10E-47	0.274414694	0.471	0.347	6.03E-43	CD4-10	Wsb1
2.98E-47	0.271410277	0.514	0.406	8.54E-43	CD4-10	Ppp2ca
3.59E-47	0.25839009	0.287	0.177	1.03E-42	CD4-10	Vopp1
7.72E-47	0.302794378	0.469	0.357	2.21E-42	CD4-10	Tmpo
9.55E-47	0.236044057	0.808	0.765	2.74E-42	CD4-10	Anxa6
1.18E-46	0.239544624	0.446	0.333	3.39E-42	CD4-10	Necap2
1.48E-46	0.284545039	0.613	0.516	4.23E-42	CD4-10	Diaph1
2.11E-46	0.244349173	0.278	0.166	6.06E-42	CD4-10	Slc43a2
2.17E-46	0.28843509	0.36	0.245	6.24E-42	CD4-10	Arl4a
2.59E-46	0.257352456	0.524	0.41	7.42E-42	CD4-10	Ptp4a1
2.74E-46	0.21023014	0.273	0.161	7.85E-42	CD4-10	Casp6
2.93E-46	0.163113935	0.151	0.069	8.39E-42	CD4-10	Myo1c
6.85E-46	0.243460283	0.686	0.626	1.96E-41	CD4-10	Sdcbp
9.69E-46	0.2643588	0.55	0.456	2.78E-41	CD4-10	Mea1
9.89E-46	0.15191782	0.143	0.064	2.84E-41	CD4-10	Gm28053
1.30E-45	0.265418123	0.366	0.252	3.74E-41	CD4-10	Zdhhc18
1.74E-45	0.239053208	0.235	0.133	4.99E-41	CD4-10	Epb41l2
3.83E-45	0.256849133	0.372	0.259	1.10E-40	CD4-10	Rfk
4.55E-45	0.256871283	0.371	0.257	1.30E-40	CD4-10	Donson
5.41E-45	0.203621332	0.282	0.173	1.55E-40	CD4-10	Fbxo6
5.42E-45	0.15963965	0.958	0.963	1.56E-40	CD4-10	Ywhaz
5.65E-45	0.246693312	0.508	0.396	1.62E-40	CD4-10	Sirt2
5.68E-45	0.368479711	0.393	0.27	1.63E-40	CD4-10	Nr4a3
5.79E-45	0.231601942	0.331	0.217	1.66E-40	CD4-10	Alkbh6
6.35E-45	0.254272822	0.722	0.657	1.82E-40	CD4-10	Lcp2
8.62E-45	0.253325404	0.524	0.411	2.47E-40	CD4-10	7-Mar
9.22E-45	0.202226065	0.2	0.106	2.65E-40	CD4-10	Tm7sf3
1.05E-44	0.244350806	0.241	0.138	3.00E-40	CD4-10	Map3k8
1.23E-44	0.194483871	0.811	0.797	3.53E-40	CD4-10	Fis1
1.41E-44	0.275275265	0.287	0.178	4.03E-40	CD4-10	Arl5b
2.14E-44	0.19003027	0.863	0.855	6.14E-40	CD4-10	Ube2i
2.26E-44	0.245566309	0.317	0.208	6.49E-40	CD4-10	Fbxw11
2.78E-44	0.244437633	0.403	0.291	7.98E-40	CD4-10	Tmem192
4.95E-44	0.306535714	0.477	0.372	1.42E-39	CD4-10	Osbpl9
6.84E-44	0.24216702	0.242	0.141	1.96E-39	CD4-10	Fbxo11
7.05E-44	0.178070518	0.888	0.896	2.02E-39	CD4-10	Ppib
8.29E-44	0.270912647	0.336	0.224	2.38E-39	CD4-10	Emsy
9.08E-44	0.218634698	0.785	0.757	2.61E-39	CD4-10	Cap1
9.64E-44	0.236401989	0.748	0.713	2.76E-39	CD4-10	Spcs2
1.00E-43	0.215936293	0.337	0.225	2.88E-39	CD4-10	Tm2d3
1.67E-43	0.162919734	0.145	0.066	4.78E-39	CD4-10	Reps1
2.09E-43	0.16294165	0.153	0.073	5.99E-39	CD4-10	Cdkn2c
2.45E-43	0.265571959	0.411	0.303	7.03E-39	CD4-10	Il10rb
2.71E-43	0.312527983	0.567	0.478	7.77E-39	CD4-10	Arid4b
3.01E-43	0.154679224	0.132	0.058	8.64E-39	CD4-10	Tmem140
3.37E-43	0.229529291	0.77	0.737	9.66E-39	CD4-10	Psenen
4.70E-43	0.229217814	0.329	0.221	1.35E-38	CD4-10	Gde1
5.46E-43	0.207759179	0.806	0.788	1.57E-38	CD4-10	D8Ertd738e
1.05E-42	0.234022418	0.295	0.19	3.00E-38	CD4-10	Pgm2
1.05E-42	0.270728248	0.339	0.23	3.02E-38	CD4-10	Uhrf1bp1l
1.63E-42	0.235416792	0.665	0.593	4.68E-38	CD4-10	Rab7
1.68E-42	0.238716035	0.765	0.728	4.83E-38	CD4-10	7-Sep
2.09E-42	0.236159659	0.737	0.691	6.00E-38	CD4-10	Sec62
2.27E-42	0.226052145	0.799	0.784	6.50E-38	CD4-10	Wdr1
2.27E-42	0.258701608	0.498	0.383	6.50E-38	CD4-10	Pde4d
4.00E-42	0.323380313	0.568	0.487	1.15E-37	CD4-10	Sbno1
6.91E-42	0.233010958	0.572	0.425	1.98E-37	CD4-10	Ptms
6.92E-42	0.223291535	0.24	0.14	1.98E-37	CD4-10	Pik3c2a
7.09E-42	0.27614391	0.738	0.676	2.04E-37	CD4-10	Trac
7.24E-42	0.272296954	0.518	0.413	2.08E-37	CD4-10	Cltc
7.57E-42	0.325322128	0.586	0.498	2.17E-37	CD4-10	Zfp292
7.77E-42	0.274868529	0.505	0.393	2.23E-37	CD4-10	Ccdc88c
1.22E-41	0.209081487	0.236	0.137	3.50E-37	CD4-10	Khnyn
1.32E-41	0.221850224	0.953	0.967	3.78E-37	CD4-10	Ftl1
1.67E-41	0.220172342	0.768	0.705	4.78E-37	CD4-10	Cox17
1.97E-41	0.260334275	0.319	0.214	5.65E-37	CD4-10	Ing2
3.40E-41	0.257754753	0.571	0.436	9.75E-37	CD4-10	Ighm
3.92E-41	0.266065486	0.468	0.365	1.13E-36	CD4-10	Edem1
5.58E-41	0.272820227	0.356	0.248	1.60E-36	CD4-10	Spty2d1
5.89E-41	0.262255505	0.356	0.25	1.69E-36	CD4-10	Auh
7.59E-41	0.526922527	0.485	0.35	2.18E-36	CD4-10	Lag3
8.14E-41	0.264468742	0.347	0.239	2.34E-36	CD4-10	Zeb1
1.48E-40	0.249722034	0.314	0.209	4.24E-36	CD4-10	Rab27a
2.11E-40	0.160359279	0.133	0.061	6.04E-36	CD4-10	Dock9
2.67E-40	0.207717914	0.511	0.409	7.66E-36	CD4-10	Mvb12a
2.70E-40	0.211677775	0.224	0.131	7.74E-36	CD4-10	Eif4ebp1
2.82E-40	0.262307889	0.393	0.284	8.10E-36	CD4-10	Rbl2
3.91E-40	0.250585308	0.303	0.197	1.12E-35	CD4-10	Fbxl3
5.60E-40	0.234513524	0.262	0.163	1.61E-35	CD4-10	Ripk2
5.62E-40	0.211653682	0.796	0.765	1.61E-35	CD4-10	Atp6v0c
6.18E-40	0.292649814	0.511	0.415	1.77E-35	CD4-10	Tgoln1
1.14E-39	0.234191285	0.431	0.33	3.26E-35	CD4-10	Rab1a
1.59E-39	0.216464997	0.464	0.352	4.56E-35	CD4-10	Dok2
3.45E-39	0.223093941	0.308	0.206	9.89E-35	CD4-10	Htatip2
3.79E-39	0.170139743	0.924	0.942	1.09E-34	CD4-10	Actr3
4.73E-39	0.255427306	0.435	0.333	1.36E-34	CD4-10	Ppm1b
1.19E-38	0.235127299	0.378	0.272	3.42E-34	CD4-10	Acot9
1.24E-38	0.133522145	0.119	0.052	3.56E-34	CD4-10	Ptger2
1.34E-38	0.17333371	0.218	0.125	3.85E-34	CD4-10	Micu1
1.35E-38	0.176170772	0.244	0.145	3.89E-34	CD4-10	Vamp5
1.36E-38	0.249494004	0.607	0.53	3.91E-34	CD4-10	Rheb
2.56E-38	0.172794475	0.209	0.118	7.35E-34	CD4-10	Fut8
2.65E-38	0.232805344	0.295	0.192	7.59E-34	CD4-10	Ccser2
3.57E-38	0.174195575	0.256	0.154	1.02E-33	CD4-10	Furin
4.17E-38	0.225684853	0.611	0.537	1.20E-33	CD4-10	Ppp2r1a
4.39E-38	0.227438853	0.257	0.163	1.26E-33	CD4-10	Plbd2
4.48E-38	0.232133672	0.299	0.197	1.29E-33	CD4-10	Cerk
4.82E-38	0.146034466	0.142	0.069	1.38E-33	CD4-10	Casp7
5.25E-38	0.249452729	0.691	0.643	1.51E-33	CD4-10	Ptbp1
5.31E-38	0.218842166	0.23	0.139	1.52E-33	CD4-10	Ctnna1
5.92E-38	0.160897678	0.87	0.892	1.70E-33	CD4-10	Shfm1
6.05E-38	0.181165167	0.208	0.118	1.74E-33	CD4-10	Ripk3
6.36E-38	0.188302672	0.864	0.88	1.83E-33	CD4-10	Sec61g
8.08E-38	0.246700952	0.477	0.378	2.32E-33	CD4-10	Gnb1
8.99E-38	0.235088335	0.371	0.266	2.58E-33	CD4-10	Cds2
1.06E-37	0.222205441	0.543	0.458	3.03E-33	CD4-10	Eif4e2
1.13E-37	0.208511206	0.257	0.16	3.23E-33	CD4-10	Ssbp3
2.33E-37	0.252146625	0.421	0.313	6.68E-33	CD4-10	Cks2
2.54E-37	0.158911329	0.914	0.916	7.29E-33	CD4-10	Hnrnpk
2.56E-37	0.226045924	0.347	0.249	7.35E-33	CD4-10	Yif1b
2.73E-37	0.235756361	0.283	0.181	7.82E-33	CD4-10	Nfatc2
3.63E-37	0.231057409	0.211	0.124	1.04E-32	CD4-10	Ehd4
3.74E-37	0.245139473	0.541	0.452	1.07E-32	CD4-10	Rtn3
3.94E-37	0.13121496	0.114	0.05	1.13E-32	CD4-10	Slc39a4
6.92E-37	0.226662623	0.362	0.259	1.98E-32	CD4-10	Yaf2
7.86E-37	0.223345276	0.321	0.22	2.26E-32	CD4-10	Leprot
7.99E-37	0.240040056	0.383	0.279	2.29E-32	CD4-10	Tab2
8.76E-37	0.254723588	0.55	0.474	2.51E-32	CD4-10	Lamtor4
1.02E-36	0.157456662	0.187	0.103	2.92E-32	CD4-10	Fbxo4
1.63E-36	0.245396134	0.405	0.304	4.68E-32	CD4-10	Mdm2
1.72E-36	0.187262111	0.164	0.085	4.95E-32	CD4-10	Slc41a1
1.75E-36	0.229700826	0.289	0.191	5.01E-32	CD4-10	Fam117b
1.85E-36	0.27377163	0.529	0.433	5.32E-32	CD4-10	Gimap8
2.14E-36	0.211102692	0.283	0.185	6.13E-32	CD4-10	Nudt4
3.56E-36	0.244411009	0.402	0.299	1.02E-31	CD4-10	Gpcpd1
3.81E-36	0.170986341	0.146	0.073	1.09E-31	CD4-10	Lclat1
3.99E-36	0.266609836	0.344	0.24	1.15E-31	CD4-10	Sntb1
4.45E-36	0.211718161	0.306	0.205	1.28E-31	CD4-10	Prkcd
4.46E-36	0.24327876	0.454	0.356	1.28E-31	CD4-10	Ap3s1
5.09E-36	0.309042693	0.57	0.493	1.46E-31	CD4-10	Vsir
7.19E-36	0.272222535	0.438	0.341	2.06E-31	CD4-10	Arih1
7.25E-36	0.256343914	0.816	0.796	2.08E-31	CD4-10	Ezr
7.36E-36	0.246836969	0.262	0.166	2.11E-31	CD4-10	Dot1l
8.55E-36	0.273833857	0.634	0.571	2.45E-31	CD4-10	Ythdc1
8.81E-36	0.228780127	0.546	0.453	2.53E-31	CD4-10	Smpdl3a
9.78E-36	0.238568935	0.378	0.278	2.81E-31	CD4-10	Ccng2
1.32E-35	0.148715559	0.923	0.931	3.80E-31	CD4-10	Ube2d3
1.45E-35	0.322853191	0.471	0.375	4.16E-31	CD4-10	Gbp4
1.73E-35	0.197900614	0.19	0.107	4.96E-31	CD4-10	Arl13b
2.03E-35	0.103827709	0.105	0.045	5.82E-31	CD4-10	Dnajc12
2.40E-35	0.216090746	0.287	0.19	6.88E-31	CD4-10	Ugp2
4.23E-35	0.341582799	0.428	0.338	1.21E-30	CD4-10	Tob2
4.30E-35	0.255053872	0.729	0.674	1.23E-30	CD4-10	Dock2
5.72E-35	0.200527822	0.278	0.182	1.64E-30	CD4-10	Ube4b
6.27E-35	0.230953411	0.365	0.264	1.80E-30	CD4-10	Coro7
6.37E-35	0.231701874	0.67	0.602	1.83E-30	CD4-10	Kif5b
7.25E-35	0.162248516	0.165	0.089	2.08E-30	CD4-10	Zdhhc2
9.44E-35	0.20680086	0.472	0.378	2.71E-30	CD4-10	Tbcb
1.20E-34	0.241040215	0.294	0.198	3.46E-30	CD4-10	Adam17
1.34E-34	0.244255945	0.398	0.303	3.84E-30	CD4-10	Arih2
1.41E-34	0.184186609	0.825	0.817	4.06E-30	CD4-10	Sri
2.12E-34	0.244902281	0.434	0.339	6.08E-30	CD4-10	Trpv2
3.71E-34	0.209388407	0.61	0.537	1.06E-29	CD4-10	Lman2
3.93E-34	0.240873669	0.38	0.277	1.13E-29	CD4-10	Nabp1
5.36E-34	0.228233526	0.292	0.195	1.54E-29	CD4-10	Plk3
8.53E-34	0.259932108	0.489	0.395	2.45E-29	CD4-10	Prrc2b
9.85E-34	0.19472669	0.241	0.15	2.83E-29	CD4-10	Pnpla8
1.03E-33	0.285563112	0.328	0.232	2.95E-29	CD4-10	1700017B05Rik
1.22E-33	0.181890762	0.203	0.118	3.50E-29	CD4-10	Tgfbr1
1.33E-33	0.192343702	0.663	0.607	3.83E-29	CD4-10	Sin3b
1.47E-33	0.220554265	0.233	0.145	4.21E-29	CD4-10	Aff1
1.47E-33	0.220586285	0.422	0.322	4.22E-29	CD4-10	Hbp1
1.94E-33	0.172276175	0.454	0.332	5.56E-29	CD4-10	Acot7
2.36E-33	0.247453099	0.594	0.52	6.78E-29	CD4-10	Tm9sf3
2.46E-33	0.280776391	0.433	0.337	7.06E-29	CD4-10	Cmip
3.44E-33	0.180446995	0.78	0.775	9.88E-29	CD4-10	Arpp19
3.94E-33	0.223851189	0.375	0.275	1.13E-28	CD4-10	Ccs
4.08E-33	0.154832392	0.193	0.112	1.17E-28	CD4-10	Dkkl1
4.76E-33	0.253854217	0.355	0.26	1.37E-28	CD4-10	Atp9b
5.56E-33	0.247982735	0.759	0.741	1.60E-28	CD4-10	Tln1
6.86E-33	0.218252661	0.684	0.63	1.97E-28	CD4-10	Sec11c
7.63E-33	0.269278845	0.369	0.279	2.19E-28	CD4-10	Eif1a
8.93E-33	0.169832928	0.196	0.114	2.56E-28	CD4-10	Med7
9.63E-33	0.202035435	0.919	0.927	2.76E-28	CD4-10	Slc25a3
1.35E-32	0.164689818	0.149	0.078	3.86E-28	CD4-10	Mpp7
1.41E-32	0.18990096	0.741	0.714	4.05E-28	CD4-10	Ndufb7
1.64E-32	0.196153223	0.704	0.643	4.71E-28	CD4-10	Capns1
1.79E-32	0.12682238	0.112	0.051	5.13E-28	CD4-10	Gbp10
1.98E-32	0.249031164	0.388	0.295	5.67E-28	CD4-10	Agfg1
2.01E-32	0.18998348	0.279	0.187	5.78E-28	CD4-10	Pex16
2.02E-32	0.105756485	0.101	0.044	5.79E-28	CD4-10	Mapre3
2.32E-32	0.217066703	0.532	0.456	6.67E-28	CD4-10	Derl1
2.43E-32	0.246887763	0.374	0.282	6.99E-28	CD4-10	Zcchc6
2.61E-32	0.290616855	0.36	0.266	7.50E-28	CD4-10	Neat1
2.86E-32	0.188849896	0.302	0.21	8.19E-28	CD4-10	Tmem120a
3.45E-32	0.176020533	0.798	0.802	9.89E-28	CD4-10	Psma2
5.07E-32	0.190976567	0.32	0.226	1.45E-27	CD4-10	Syap1
5.92E-32	0.175340377	0.797	0.773	1.70E-27	CD4-10	Atp6v1f
6.38E-32	0.165162469	0.129	0.064	1.83E-27	CD4-10	Sfn
8.84E-32	0.21774621	0.455	0.369	2.54E-27	CD4-10	Tmed7
1.04E-31	0.265560281	0.488	0.399	2.97E-27	CD4-10	Tnrc6b
1.38E-31	0.277765128	0.768	0.742	3.96E-27	CD4-10	Ccnd2
1.42E-31	0.278271022	0.472	0.38	4.06E-27	CD4-10	Cbl
2.52E-31	0.22728427	0.452	0.36	7.24E-27	CD4-10	Cyld
2.73E-31	0.189880479	0.247	0.161	7.84E-27	CD4-10	Amdhd2
3.39E-31	0.206777706	0.293	0.202	9.73E-27	CD4-10	Reep3
3.80E-31	0.188873674	0.238	0.153	1.09E-26	CD4-10	Lrrfip2
5.12E-31	0.150990851	0.222	0.139	1.47E-26	CD4-10	Dynlt3
6.89E-31	0.132417269	0.141	0.074	1.98E-26	CD4-10	Dnajb14
7.52E-31	0.208606115	0.378	0.279	2.16E-26	CD4-10	Tnik
1.03E-30	0.220141638	0.463	0.375	2.96E-26	CD4-10	Scamp2
1.05E-30	0.190835808	0.237	0.152	3.02E-26	CD4-10	Gpr107
1.08E-30	0.219938517	0.423	0.326	3.09E-26	CD4-10	Uhrf2
1.16E-30	0.103528572	0.108	0.051	3.33E-26	CD4-10	Dcxr
1.37E-30	0.198013216	0.784	0.726	3.94E-26	CD4-10	Iqgap1
1.60E-30	0.152583302	0.924	0.924	4.59E-26	CD4-10	Tpm3
1.92E-30	0.214580317	0.491	0.409	5.50E-26	CD4-10	Ergic3
1.97E-30	0.160346223	0.836	0.839	5.64E-26	CD4-10	Polr1d
2.47E-30	0.240271181	0.292	0.204	7.08E-26	CD4-10	Hmgcr
3.26E-30	0.206268455	0.211	0.131	9.36E-26	CD4-10	Supt3
4.87E-30	0.204217062	0.736	0.725	1.40E-25	CD4-10	Park7
5.73E-30	0.165695706	0.18	0.106	1.64E-25	CD4-10	Cd320
5.89E-30	0.228968059	0.442	0.359	1.69E-25	CD4-10	Pdia4
7.06E-30	0.195379678	0.763	0.752	2.02E-25	CD4-10	Gpx1
7.22E-30	0.201367702	0.291	0.202	2.07E-25	CD4-10	Abhd12
7.75E-30	0.130320518	0.106	0.05	2.22E-25	CD4-10	Gnb4
7.79E-30	0.223349034	0.314	0.225	2.23E-25	CD4-10	Secisbp2l
7.91E-30	0.215111114	0.75	0.716	2.27E-25	CD4-10	Tes
9.75E-30	0.195472287	0.218	0.137	2.80E-25	CD4-10	Atf6
1.03E-29	0.178008769	0.215	0.136	2.97E-25	CD4-10	Fuca2
1.13E-29	0.20201583	0.218	0.137	3.25E-25	CD4-10	Pik3ca
1.19E-29	0.231336519	0.285	0.196	3.43E-25	CD4-10	Mllt6
1.22E-29	0.149805593	0.141	0.075	3.51E-25	CD4-10	Hipk2
1.37E-29	0.148294749	0.932	0.948	3.94E-25	CD4-10	Cnbp
1.42E-29	0.169540445	0.259	0.174	4.07E-25	CD4-10	Dhrs1
1.44E-29	0.163858117	0.173	0.1	4.14E-25	CD4-10	Oaz2
1.45E-29	0.134341499	0.948	0.969	4.15E-25	CD4-10	Sh3bgrl3
2.12E-29	0.189053949	0.753	0.729	6.07E-25	CD4-10	Pafah1b1
2.44E-29	0.171492896	0.155	0.087	7.01E-25	CD4-10	Gpr160
2.52E-29	0.158729377	0.205	0.127	7.24E-25	CD4-10	Asah1
2.53E-29	0.227705007	0.287	0.198	7.26E-25	CD4-10	Tulp4
2.57E-29	0.201093698	0.512	0.429	7.39E-25	CD4-10	Csnk1d
3.81E-29	0.211702828	0.487	0.411	1.09E-24	CD4-10	Ebp
4.87E-29	0.226206631	0.362	0.277	1.40E-24	CD4-10	4921524J17Rik
6.25E-29	0.12832368	0.14	0.074	1.79E-24	CD4-10	Phtf2
8.07E-29	0.168005435	0.212	0.131	2.32E-24	CD4-10	Lysmd3
8.81E-29	0.13913636	0.122	0.062	2.53E-24	CD4-10	Fut7
1.22E-28	0.180758342	0.178	0.104	3.50E-24	CD4-10	Jmy
1.25E-28	0.20090719	0.304	0.215	3.59E-24	CD4-10	Tbc1d9b
1.35E-28	0.245489871	0.439	0.354	3.89E-24	CD4-10	Nrd1
1.44E-28	0.247324824	0.452	0.378	4.14E-24	CD4-10	Eed
1.78E-28	0.143466033	0.154	0.085	5.10E-24	CD4-10	Inpp4a
2.21E-28	0.215110383	0.422	0.336	6.34E-24	CD4-10	Cmas
2.40E-28	0.215567008	0.62	0.556	6.89E-24	CD4-10	Ccnl1
2.50E-28	0.194756432	0.463	0.381	7.17E-24	CD4-10	Lamtor5
2.71E-28	0.14358097	0.132	0.07	7.78E-24	CD4-10	Fancf
2.79E-28	0.18609974	0.673	0.628	8.01E-24	CD4-10	Calm3
2.90E-28	0.236451179	0.453	0.369	8.33E-24	CD4-10	Zfand5
3.39E-28	0.180579294	0.829	0.827	9.72E-24	CD4-10	Sf3b1
3.76E-28	0.192374645	0.223	0.144	1.08E-23	CD4-10	Sec24a
4.54E-28	0.183137578	0.224	0.145	1.30E-23	CD4-10	Rbbp8
4.59E-28	0.204959126	0.211	0.135	1.32E-23	CD4-10	Msmo1
5.17E-28	0.210434179	0.483	0.403	1.48E-23	CD4-10	Chp1
7.93E-28	0.164242667	0.175	0.103	2.28E-23	CD4-10	Arel1
1.09E-27	0.191643756	0.528	0.458	3.12E-23	CD4-10	Rad23b
1.11E-27	0.172852646	0.161	0.093	3.19E-23	CD4-10	Gbe1
1.20E-27	0.180449567	0.677	0.633	3.45E-23	CD4-10	Psmd8
1.29E-27	0.169062089	0.162	0.095	3.71E-23	CD4-10	Hspa13
1.33E-27	0.260593456	0.346	0.262	3.81E-23	CD4-10	Stat5a
1.36E-27	0.126078571	0.917	0.94	3.91E-23	CD4-10	Chchd2
1.43E-27	0.126175016	0.128	0.067	4.11E-23	CD4-10	Cyp4v3
1.48E-27	0.266438927	0.414	0.334	4.24E-23	CD4-10	Stat5b
1.61E-27	0.185209714	0.28	0.197	4.63E-23	CD4-10	Gnpnat1
1.77E-27	0.201619202	0.623	0.557	5.06E-23	CD4-10	Apobec3
1.82E-27	0.1965923	0.417	0.335	5.23E-23	CD4-10	Map2k1
1.99E-27	0.231062397	0.586	0.527	5.72E-23	CD4-10	Rsrc2
2.19E-27	0.202703623	0.4	0.316	6.29E-23	CD4-10	2210016F16Rik
2.21E-27	0.214688539	0.488	0.418	6.34E-23	CD4-10	Yipf3
2.27E-27	0.194074468	0.251	0.169	6.52E-23	CD4-10	Pmepa1
2.37E-27	0.107755044	0.125	0.065	6.81E-23	CD4-10	Decr2
2.72E-27	0.186539988	0.624	0.568	7.80E-23	CD4-10	Ube2n
3.30E-27	0.160574257	0.794	0.782	9.47E-23	CD4-10	Capza1
3.50E-27	0.254949245	0.313	0.229	1.00E-22	CD4-10	Nfat5
5.62E-27	0.212259564	0.554	0.49	1.61E-22	CD4-10	Ech1
7.07E-27	0.185271841	0.432	0.352	2.03E-22	CD4-10	Sar1b
7.31E-27	0.108632283	0.104	0.05	2.10E-22	CD4-10	Plpp5
7.38E-27	0.177923796	0.629	0.58	2.12E-22	CD4-10	Ube2l3
9.65E-27	0.200446711	0.554	0.5	2.77E-22	CD4-10	Txndc17
1.04E-26	0.214443864	0.315	0.228	2.99E-22	CD4-10	Oxr1
1.10E-26	0.1856442	0.334	0.249	3.16E-22	CD4-10	B9d2
1.25E-26	0.144250783	0.109	0.054	3.59E-22	CD4-10	Slc5a3
1.33E-26	0.190035883	0.31	0.226	3.82E-22	CD4-10	Hmces
1.67E-26	0.181162533	0.232	0.153	4.80E-22	CD4-10	Gfpt1
1.98E-26	0.133571136	0.11	0.055	5.67E-22	CD4-10	Tg
2.24E-26	0.2175155	0.294	0.209	6.41E-22	CD4-10	Cxcr4
2.39E-26	0.20116887	0.522	0.452	6.87E-22	CD4-10	Cers2
2.77E-26	0.209571884	0.382	0.285	7.95E-22	CD4-10	Sesn1
3.28E-26	0.161577619	0.198	0.126	9.42E-22	CD4-10	Lpgat1
3.59E-26	0.225369302	0.479	0.409	1.03E-21	CD4-10	Alkbh5
4.14E-26	0.186361215	0.355	0.272	1.19E-21	CD4-10	Mpdu1
4.77E-26	0.194392213	0.31	0.228	1.37E-21	CD4-10	Mfsd1
5.06E-26	0.215573607	0.632	0.58	1.45E-21	CD4-10	Wasf2
5.79E-26	0.208933612	0.232	0.156	1.66E-21	CD4-10	Gxylt1
1.26E-25	0.164563097	0.113	0.058	3.63E-21	CD4-10	Irs2
1.40E-25	0.194730421	0.352	0.266	4.03E-21	CD4-10	2310001H17Rik
1.50E-25	0.191565849	0.549	0.483	4.29E-21	CD4-10	Selt
1.58E-25	0.216979235	0.321	0.238	4.53E-21	CD4-10	Phc3
1.62E-25	0.226865808	0.393	0.31	4.64E-21	CD4-10	Zbtb1
1.89E-25	0.191537469	0.286	0.206	5.41E-21	CD4-10	Atg16l2
3.46E-25	0.138093752	0.103	0.051	9.94E-21	CD4-10	Rapgef2
3.62E-25	0.191199504	0.582	0.524	1.04E-20	CD4-10	Tmem128
4.46E-25	0.208902296	0.518	0.458	1.28E-20	CD4-10	Rtn4
5.23E-25	0.207665442	0.541	0.48	1.50E-20	CD4-10	Rab4b
5.72E-25	0.111044462	0.136	0.075	1.64E-20	CD4-10	Hivep3
5.96E-25	0.160208417	0.187	0.116	1.71E-20	CD4-10	Arhgap10
6.01E-25	0.121762404	0.135	0.074	1.73E-20	CD4-10	Tnip2
7.43E-25	0.170365797	0.263	0.184	2.13E-20	CD4-10	Por
7.63E-25	0.161326756	0.204	0.132	2.19E-20	CD4-10	Tfe3
7.65E-25	0.153981588	0.847	0.847	2.20E-20	CD4-10	Arhgdia
9.67E-25	0.176099541	0.188	0.117	2.77E-20	CD4-10	Irf4
9.86E-25	0.198734099	0.727	0.687	2.83E-20	CD4-10	Whsc1l1
1.03E-24	0.154268589	0.169	0.102	2.94E-20	CD4-10	Sbno2
1.08E-24	0.234016388	0.381	0.297	3.09E-20	CD4-10	Parp14
1.10E-24	0.188019766	0.545	0.473	3.17E-20	CD4-10	Anxa5
1.11E-24	0.215359709	0.471	0.397	3.19E-20	CD4-10	Senp6
1.31E-24	0.143635224	0.168	0.102	3.76E-20	CD4-10	Cd99l2
1.40E-24	0.202970779	0.598	0.54	4.02E-20	CD4-10	Fli1
1.61E-24	0.209784181	0.428	0.356	4.61E-20	CD4-10	H2-M3
1.77E-24	0.200019287	0.256	0.18	5.09E-20	CD4-10	Atp2a2
2.12E-24	0.135137508	0.13	0.072	6.07E-20	CD4-10	Slc25a24
2.22E-24	0.347955453	0.112	0.059	6.38E-20	CD4-10	Igkc
2.59E-24	0.162776129	0.201	0.128	7.43E-20	CD4-10	Heg1
2.89E-24	0.208565631	0.572	0.515	8.29E-20	CD4-10	Snx5
3.30E-24	0.187671337	0.309	0.232	9.46E-20	CD4-10	Slc48a1
3.71E-24	0.190900849	0.546	0.492	1.06E-19	CD4-10	Mien1
3.76E-24	0.195848785	0.24	0.164	1.08E-19	CD4-10	Slc4a7
4.03E-24	0.113917177	0.947	0.96	1.16E-19	CD4-10	Arpc1b
4.34E-24	0.150023889	0.199	0.129	1.25E-19	CD4-10	Asl
4.37E-24	0.203422111	0.271	0.196	1.25E-19	CD4-10	Tmf1
4.84E-24	0.192207844	0.311	0.232	1.39E-19	CD4-10	Abhd17b
5.65E-24	0.168928495	0.313	0.232	1.62E-19	CD4-10	Ube2r2
6.24E-24	0.255934705	0.769	0.745	1.79E-19	CD4-10	Il7r
6.71E-24	0.185788866	0.631	0.603	1.93E-19	CD4-10	Fermt3
6.74E-24	0.16279591	0.701	0.683	1.93E-19	CD4-10	Atox1
6.75E-24	0.181612348	0.757	0.745	1.94E-19	CD4-10	Fmnl1
6.86E-24	0.200788858	0.76	0.73	1.97E-19	CD4-10	Ptbp3
6.87E-24	0.158294518	0.173	0.107	1.97E-19	CD4-10	Ric1
8.00E-24	0.170427457	0.288	0.209	2.30E-19	CD4-10	Wwp2
9.44E-24	0.141803109	0.872	0.887	2.71E-19	CD4-10	Ndufa13
1.19E-23	0.176548459	0.747	0.741	3.41E-19	CD4-10	Scand1
1.24E-23	0.120260439	0.131	0.072	3.54E-19	CD4-10	Pikfyve
1.78E-23	0.203366548	0.694	0.661	5.10E-19	CD4-10	Actr2
1.93E-23	0.193116485	0.728	0.711	5.53E-19	CD4-10	Mrpl33
2.12E-23	0.193113157	0.534	0.479	6.09E-19	CD4-10	Surf4
2.27E-23	0.225273729	0.288	0.212	6.51E-19	CD4-10	Fas
2.66E-23	0.135935825	0.131	0.073	7.64E-19	CD4-10	Nr1d2
2.72E-23	0.168395652	0.786	0.753	7.80E-19	CD4-10	Calm2
2.78E-23	0.201640943	0.536	0.481	7.98E-19	CD4-10	Mrpl54
2.89E-23	0.183735575	0.594	0.545	8.30E-19	CD4-10	Fam103a1
3.87E-23	0.170291353	0.295	0.214	1.11E-18	CD4-10	Trafd1
3.96E-23	0.175827375	0.338	0.263	1.14E-18	CD4-10	Cndp2
4.24E-23	0.147654943	0.208	0.138	1.22E-18	CD4-10	Ubxn8
4.24E-23	0.232959539	0.313	0.234	1.22E-18	CD4-10	St8sia4
4.78E-23	0.121008339	0.137	0.078	1.37E-18	CD4-10	Rassf3
4.84E-23	0.21079702	0.495	0.427	1.39E-18	CD4-10	Abi1
5.26E-23	0.135132643	0.147	0.086	1.51E-18	CD4-10	Neil1
5.87E-23	0.229294576	0.37	0.291	1.68E-18	CD4-10	Jmjd1c
6.87E-23	0.203804399	0.412	0.342	1.97E-18	CD4-10	Amfr
6.94E-23	0.177396984	0.65	0.606	1.99E-18	CD4-10	Prdx5
1.01E-22	0.169298296	0.216	0.146	2.89E-18	CD4-10	Nol10
1.02E-22	0.148355509	0.999	0.999	2.92E-18	CD4-10	Actb
1.04E-22	0.102106463	0.117	0.063	2.98E-18	CD4-10	Cpped1
1.18E-22	0.113690496	0.112	0.059	3.39E-18	CD4-10	Myb
1.23E-22	0.119680084	0.122	0.067	3.53E-18	CD4-10	Trim30d
1.24E-22	0.2141561	0.57	0.511	3.57E-18	CD4-10	Flna
1.37E-22	0.171816102	0.168	0.103	3.92E-18	CD4-10	Mir155hg
1.75E-22	0.216881475	0.255	0.183	5.03E-18	CD4-10	Ncoa7
2.09E-22	0.112935022	0.129	0.073	6.01E-18	CD4-10	Acadsb
2.51E-22	0.189361861	0.263	0.189	7.20E-18	CD4-10	Atg2a
2.71E-22	0.19481065	0.226	0.156	7.78E-18	CD4-10	Slk
2.93E-22	0.224460774	0.439	0.375	8.39E-18	CD4-10	Pbxip1
2.99E-22	0.123858531	0.15	0.089	8.57E-18	CD4-10	Sec23a
3.10E-22	0.224182346	0.333	0.257	8.89E-18	CD4-10	Spag9
3.14E-22	0.170343981	0.362	0.285	9.00E-18	CD4-10	Cnih4
3.20E-22	0.178802138	0.587	0.534	9.18E-18	CD4-10	Sec61a1
3.58E-22	0.173767131	0.418	0.331	1.03E-17	CD4-10	Camk2d
3.84E-22	0.220111361	0.542	0.486	1.10E-17	CD4-10	Ago2
4.40E-22	0.172600856	0.702	0.682	1.26E-17	CD4-10	Paip2
4.65E-22	0.186560954	0.327	0.251	1.33E-17	CD4-10	Hnrnpll
5.16E-22	0.2344705	0.796	0.796	1.48E-17	CD4-10	Prrc2c
5.79E-22	0.11074338	0.134	0.076	1.66E-17	CD4-10	Ckb
5.91E-22	0.115370754	0.109	0.058	1.70E-17	CD4-10	Tdrd3
5.93E-22	0.198675616	0.288	0.214	1.70E-17	CD4-10	Aftph
6.45E-22	0.186355375	0.504	0.447	1.85E-17	CD4-10	Zcrb1
6.52E-22	0.16426604	0.195	0.128	1.87E-17	CD4-10	Ankrd37
7.70E-22	0.170416044	0.21	0.138	2.21E-17	CD4-10	Tnfrsf25
7.77E-22	0.221175019	0.43	0.361	2.23E-17	CD4-10	Hk1
7.81E-22	0.162883686	0.311	0.234	2.24E-17	CD4-10	Traf2
8.15E-22	0.237941558	0.565	0.531	2.34E-17	CD4-10	Ifi27
9.10E-22	0.176377573	0.753	0.755	2.61E-17	CD4-10	Ndufv3
1.06E-21	0.179580288	0.393	0.322	3.05E-17	CD4-10	Stx6
1.07E-21	0.20150759	0.62	0.58	3.07E-17	CD4-10	Zdhhc20
1.08E-21	0.177424437	0.534	0.474	3.10E-17	CD4-10	Cstb
1.09E-21	0.171114714	0.319	0.245	3.12E-17	CD4-10	Afg3l1
1.18E-21	0.184380089	0.456	0.393	3.38E-17	CD4-10	Commd4
1.18E-21	0.217056117	0.253	0.184	3.40E-17	CD4-10	Sytl3
1.27E-21	0.224141185	0.385	0.313	3.66E-17	CD4-10	Suco
1.48E-21	0.192567424	0.275	0.202	4.23E-17	CD4-10	Ahcyl2
1.64E-21	0.232042925	0.596	0.521	4.71E-17	CD4-10	Cst7
1.96E-21	0.190152999	0.314	0.239	5.62E-17	CD4-10	Lrch3
2.02E-21	0.177750194	0.414	0.346	5.78E-17	CD4-10	AI662270
2.06E-21	0.158972076	0.266	0.187	5.92E-17	CD4-10	Gpr146
2.08E-21	0.186998871	0.599	0.546	5.97E-17	CD4-10	Ubxn4
2.19E-21	0.189067621	0.791	0.802	6.29E-17	CD4-10	Prdx1
2.44E-21	0.18109484	0.568	0.533	7.01E-17	CD4-10	Ap2s1
2.54E-21	0.188830489	0.642	0.612	7.29E-17	CD4-10	H2afy
2.58E-21	0.121486019	0.147	0.088	7.40E-17	CD4-10	Fam234a
2.60E-21	0.210979628	0.652	0.625	7.47E-17	CD4-10	Crlf3
2.71E-21	0.184213732	0.387	0.318	7.78E-17	CD4-10	Bak1
2.90E-21	0.197995813	0.391	0.307	8.32E-17	CD4-10	Runx1
3.13E-21	0.191436277	0.544	0.486	8.97E-17	CD4-10	Gimap9
3.23E-21	0.188906991	0.388	0.315	9.25E-17	CD4-10	Ngfrap1
3.71E-21	0.187350349	0.487	0.428	1.06E-16	CD4-10	1110008P14Rik
3.91E-21	0.18395426	0.335	0.26	1.12E-16	CD4-10	Sh2b1
4.28E-21	0.164545466	0.234	0.165	1.23E-16	CD4-10	Rnf11
4.33E-21	0.187658815	0.354	0.283	1.24E-16	CD4-10	Pttg1ip
6.19E-21	0.247738209	0.555	0.498	1.78E-16	CD4-10	Ankrd12
6.21E-21	0.190828158	0.388	0.323	1.78E-16	CD4-10	Kdelr2
6.31E-21	0.118070324	0.116	0.065	1.81E-16	CD4-10	Syne3
6.61E-21	0.169076407	0.624	0.585	1.90E-16	CD4-10	Psmc3
6.82E-21	0.173559611	0.323	0.252	1.96E-16	CD4-10	Gyg
7.84E-21	0.132570012	0.746	0.673	2.25E-16	CD4-10	Txn1
8.41E-21	0.169142625	0.219	0.15	2.41E-16	CD4-10	Slc35d1
8.84E-21	0.183621649	0.225	0.154	2.54E-16	CD4-10	Adam8
9.39E-21	0.182691677	0.367	0.294	2.69E-16	CD4-10	Stk11
1.03E-20	0.121512328	0.112	0.062	2.96E-16	CD4-10	Ccdc6
1.06E-20	0.144449428	0.668	0.592	3.05E-16	CD4-10	Slc3a2
1.30E-20	0.149166991	0.272	0.199	3.73E-16	CD4-10	Slc25a20
1.59E-20	0.168718985	0.602	0.573	4.55E-16	CD4-10	Bloc1s1
1.72E-20	0.148662029	0.192	0.127	4.95E-16	CD4-10	Hspa4l
1.82E-20	0.169487732	0.481	0.422	5.22E-16	CD4-10	Plgrkt
1.99E-20	0.166541497	0.646	0.607	5.71E-16	CD4-10	Adipor1
1.99E-20	0.203581472	0.413	0.345	5.71E-16	CD4-10	Srebf2
2.37E-20	0.184250666	0.308	0.237	6.79E-16	CD4-10	Dtx3
2.49E-20	0.167296567	0.178	0.116	7.15E-16	CD4-10	Tfrc
2.52E-20	0.134676328	0.155	0.096	7.22E-16	CD4-10	Ipmk
2.57E-20	0.158830052	0.822	0.823	7.38E-16	CD4-10	Hnrnpl
2.59E-20	0.200620947	0.509	0.453	7.44E-16	CD4-10	Itsn2
2.71E-20	0.204022927	0.636	0.607	7.78E-16	CD4-10	P4hb
2.88E-20	0.110640114	0.161	0.101	8.25E-16	CD4-10	Tyk2
2.98E-20	0.175881544	0.339	0.267	8.54E-16	CD4-10	Ypel5
2.99E-20	0.1766477	0.533	0.476	8.57E-16	CD4-10	Fam173a
3.20E-20	0.234131065	0.413	0.341	9.18E-16	CD4-10	Baz1a
3.33E-20	0.183773676	0.705	0.692	9.55E-16	CD4-10	Tsc22d4
3.84E-20	0.188915938	0.878	0.879	1.10E-15	CD4-10	Son
3.97E-20	0.194221182	0.346	0.273	1.14E-15	CD4-10	Zc3h7a
5.51E-20	0.13184131	0.214	0.146	1.58E-15	CD4-10	Fam210b
5.55E-20	0.195671631	0.53	0.482	1.59E-15	CD4-10	Emd
5.93E-20	0.144833989	0.215	0.148	1.70E-15	CD4-10	Obfc1
6.98E-20	0.162002304	0.716	0.691	2.00E-15	CD4-10	Tcf25
8.40E-20	0.181997403	0.257	0.188	2.41E-15	CD4-10	Soat1
9.22E-20	0.174632716	0.318	0.248	2.64E-15	CD4-10	Slmap
9.30E-20	0.169750557	0.293	0.221	2.67E-15	CD4-10	Cir1
1.00E-19	0.164669318	0.246	0.179	2.88E-15	CD4-10	Grhpr
1.05E-19	0.18740478	0.309	0.239	3.00E-15	CD4-10	Atxn7l1
1.11E-19	0.154779693	0.265	0.198	3.19E-15	CD4-10	Ggh
1.18E-19	0.128283188	0.187	0.124	3.39E-15	CD4-10	Naga
1.25E-19	0.216875371	0.301	0.232	3.59E-15	CD4-10	Ccdc117
1.32E-19	0.161251906	0.602	0.567	3.79E-15	CD4-10	Dctn3
1.41E-19	0.197306464	0.398	0.333	4.03E-15	CD4-10	Herpud1
1.53E-19	0.12827131	0.154	0.096	4.38E-15	CD4-10	Rpap3
1.60E-19	0.137936168	0.127	0.076	4.59E-15	CD4-10	Alg9
1.75E-19	0.163893853	0.217	0.151	5.01E-15	CD4-10	Insig1
1.78E-19	0.160768953	0.27	0.2	5.11E-15	CD4-10	Etv6
1.80E-19	0.146931729	0.767	0.776	5.16E-15	CD4-10	Psma3
1.87E-19	0.170018785	0.474	0.405	5.35E-15	CD4-10	Grina
2.03E-19	0.18404169	0.437	0.369	5.83E-15	CD4-10	Fam3c
2.16E-19	0.123194175	0.189	0.124	6.19E-15	CD4-10	Pde6d
2.29E-19	0.149158034	0.173	0.112	6.57E-15	CD4-10	Zdhhc21
2.54E-19	0.11647391	0.127	0.075	7.30E-15	CD4-10	Bag3
3.76E-19	0.204361523	0.518	0.467	1.08E-14	CD4-10	Gpbp1
3.78E-19	0.148433644	0.178	0.118	1.08E-14	CD4-10	Atp13a2
4.57E-19	0.155585145	0.808	0.833	1.31E-14	CD4-10	Gstp1
5.02E-19	0.195210356	0.385	0.319	1.44E-14	CD4-10	Wasl
6.35E-19	0.15062817	0.279	0.21	1.82E-14	CD4-10	Qsox1
6.58E-19	0.14803657	0.227	0.161	1.89E-14	CD4-10	Rab43
8.97E-19	0.167814845	0.356	0.29	2.57E-14	CD4-10	Fuca1
9.11E-19	0.173538412	0.265	0.197	2.61E-14	CD4-10	Ppil1
9.54E-19	0.132005354	0.806	0.801	2.74E-14	CD4-10	Tmed2
1.03E-18	0.155836079	0.226	0.161	2.97E-14	CD4-10	Abr
1.10E-18	0.190962694	0.364	0.295	3.15E-14	CD4-10	Zfc3h1
1.36E-18	0.196408932	0.372	0.307	3.89E-14	CD4-10	Psd4
1.59E-18	0.180897427	0.289	0.219	4.57E-14	CD4-10	Hccs
2.13E-18	0.134444873	0.181	0.122	6.12E-14	CD4-10	Runx2os1
2.22E-18	0.138488638	0.177	0.119	6.37E-14	CD4-10	Pgk1-rs7
2.28E-18	0.11325591	0.88	0.917	6.55E-14	CD4-10	Sumo2
2.38E-18	0.208832317	0.51	0.473	6.82E-14	CD4-10	Vimp
2.46E-18	0.20328594	0.58	0.552	7.07E-14	CD4-10	Manf
2.63E-18	0.157816151	0.191	0.131	7.56E-14	CD4-10	Lpin2
2.67E-18	0.209240338	0.574	0.537	7.66E-14	CD4-10	Wac
2.95E-18	0.196751238	0.329	0.261	8.46E-14	CD4-10	Kdm5b
3.25E-18	0.126252601	0.896	0.916	9.31E-14	CD4-10	Ucp2
3.26E-18	0.137888554	0.697	0.68	9.35E-14	CD4-10	Cope
3.38E-18	0.17245931	0.483	0.429	9.69E-14	CD4-10	Sar1a
3.76E-18	0.177834216	0.681	0.667	1.08E-13	CD4-10	Srrm1
4.40E-18	0.128557566	0.164	0.107	1.26E-13	CD4-10	Whamm
4.50E-18	0.172324412	0.275	0.209	1.29E-13	CD4-10	Acbd5
5.39E-18	0.120987506	0.136	0.084	1.55E-13	CD4-10	Cep170
6.30E-18	0.165334876	0.209	0.147	1.81E-13	CD4-10	Abcb1a
6.88E-18	0.168884047	0.615	0.592	1.98E-13	CD4-10	Dcun1d5
7.24E-18	0.187208361	0.307	0.243	2.08E-13	CD4-10	Csnk1g3
7.82E-18	0.159375076	0.618	0.594	2.24E-13	CD4-10	Atp6v1g1
8.44E-18	0.141259852	0.764	0.747	2.42E-13	CD4-10	Rap1a
8.71E-18	0.109912708	0.139	0.087	2.50E-13	CD4-10	Sec24d
9.00E-18	0.164490109	0.579	0.543	2.58E-13	CD4-10	Dnajc8
9.73E-18	0.15062009	0.147	0.095	2.79E-13	CD4-10	Cobll1
1.12E-17	0.128609392	0.152	0.097	3.21E-13	CD4-10	Adck5
1.15E-17	0.21236357	0.702	0.691	3.30E-13	CD4-10	Ier5
1.21E-17	0.169077285	0.323	0.257	3.48E-13	CD4-10	Myo1f
1.28E-17	0.169605409	0.461	0.408	3.67E-13	CD4-10	Gorasp2
1.36E-17	0.161990304	0.284	0.214	3.90E-13	CD4-10	Rab37
1.45E-17	0.149835542	0.387	0.326	4.17E-13	CD4-10	Mrpl14
1.49E-17	0.164185168	0.427	0.368	4.27E-13	CD4-10	Spg21
1.66E-17	0.120261961	0.154	0.099	4.76E-13	CD4-10	Dnaja4
1.88E-17	0.177893344	0.33	0.266	5.40E-13	CD4-10	Scarb2
2.12E-17	0.201362517	0.388	0.316	6.07E-13	CD4-10	Itpr2
2.19E-17	0.184448591	0.614	0.585	6.28E-13	CD4-10	Hectd1
2.25E-17	0.144861201	0.215	0.155	6.45E-13	CD4-10	Dstn
2.29E-17	0.17607377	0.335	0.272	6.56E-13	CD4-10	Arl8b
2.51E-17	0.164659519	0.626	0.603	7.19E-13	CD4-10	Lypla2
2.81E-17	0.145307224	0.358	0.296	8.06E-13	CD4-10	Yipf1
3.07E-17	0.184849256	0.687	0.664	8.82E-13	CD4-10	9-Sep
3.08E-17	0.149813786	0.314	0.251	8.83E-13	CD4-10	Acads
3.11E-17	0.135677946	0.191	0.133	8.91E-13	CD4-10	Vamp7
3.65E-17	0.189708052	0.399	0.337	1.05E-12	CD4-10	Pkn1
3.96E-17	0.167737812	0.228	0.166	1.13E-12	CD4-10	Lin54
4.16E-17	0.147249575	0.22	0.159	1.19E-12	CD4-10	Zmiz2
4.18E-17	0.180244574	0.419	0.355	1.20E-12	CD4-10	Mgea5
4.47E-17	0.105547831	0.863	0.881	1.28E-12	CD4-10	Cox6b1
4.61E-17	0.234786195	0.324	0.257	1.32E-12	CD4-10	Socs3
4.61E-17	0.165143001	0.432	0.372	1.32E-12	CD4-10	Ogfr
5.44E-17	0.16692602	0.245	0.182	1.56E-12	CD4-10	Cep120
5.52E-17	0.159783242	0.348	0.283	1.58E-12	CD4-10	Med11
7.03E-17	0.188002876	0.265	0.206	2.02E-12	CD4-10	Smpd1
7.15E-17	0.111660483	0.17	0.113	2.05E-12	CD4-10	Polg2
7.33E-17	0.150083353	0.23	0.169	2.10E-12	CD4-10	Endod1
7.37E-17	0.141993628	0.193	0.133	2.11E-12	CD4-10	Mov10
7.65E-17	0.180875539	0.495	0.448	2.20E-12	CD4-10	Zfand6
7.67E-17	0.219618341	0.475	0.422	2.20E-12	CD4-10	Rb1cc1
8.10E-17	0.149698092	0.623	0.596	2.33E-12	CD4-10	Rab11b
9.03E-17	0.16662756	0.38	0.32	2.59E-12	CD4-10	Trabd
9.08E-17	0.209695687	0.585	0.541	2.61E-12	CD4-10	Slc38a2
9.47E-17	0.159955658	0.366	0.302	2.72E-12	CD4-10	Rab22a
9.62E-17	0.165585933	0.229	0.168	2.76E-12	CD4-10	Tet2
9.66E-17	0.164395727	0.774	0.774	2.77E-12	CD4-10	Sfpq
9.87E-17	0.103075665	0.144	0.093	2.83E-12	CD4-10	Crmp1
9.89E-17	0.11462129	0.777	0.746	2.84E-12	CD4-10	Gabarapl2
1.01E-16	0.117447799	0.885	0.92	2.89E-12	CD4-10	Sepw1
1.24E-16	0.113538473	0.14	0.088	3.56E-12	CD4-10	AI987944
1.53E-16	0.10516609	0.153	0.1	4.39E-12	CD4-10	Apba3
1.67E-16	0.168448498	0.4	0.336	4.79E-12	CD4-10	Mcm6
1.70E-16	0.177410437	0.604	0.576	4.89E-12	CD4-10	Fgfr1op2
1.77E-16	0.128167474	0.205	0.147	5.08E-12	CD4-10	Erlec1
1.94E-16	0.14623855	0.609	0.581	5.57E-12	CD4-10	Dynlrb1
2.05E-16	0.140159354	0.147	0.097	5.88E-12	CD4-10	Tubb6
2.07E-16	0.146508326	0.654	0.651	5.93E-12	CD4-10	Sdhb
2.34E-16	0.193622855	0.228	0.168	6.71E-12	CD4-10	Camk2n1
2.47E-16	0.178909694	0.228	0.171	7.08E-12	CD4-10	Stk40
2.55E-16	0.154604429	0.223	0.166	7.32E-12	CD4-10	Zfp787
2.71E-16	0.18680189	0.239	0.18	7.78E-12	CD4-10	Clic4
3.02E-16	0.135833729	0.281	0.218	8.65E-12	CD4-10	Zcchc9
3.35E-16	0.125122754	0.821	0.769	9.62E-12	CD4-10	Vps37b
3.42E-16	0.185579596	0.325	0.263	9.81E-12	CD4-10	Ip6k1
3.46E-16	0.100194473	0.178	0.12	9.93E-12	CD4-10	Mgrn1
3.85E-16	0.216097026	0.608	0.573	1.11E-11	CD4-10	Atrx
3.93E-16	0.163640456	0.473	0.426	1.13E-11	CD4-10	Trappc6b
4.17E-16	0.190655652	0.497	0.446	1.20E-11	CD4-10	Prkca
4.33E-16	0.232263246	0.457	0.419	1.24E-11	CD4-10	Pdia6
4.65E-16	0.15362265	0.182	0.128	1.33E-11	CD4-10	Pla2g12a
4.99E-16	0.186040311	0.507	0.457	1.43E-11	CD4-10	Gsk3b
5.19E-16	0.195691608	0.447	0.394	1.49E-11	CD4-10	Golga7
5.32E-16	0.169690511	0.397	0.324	1.53E-11	CD4-10	Rbpj
6.00E-16	0.12470209	0.168	0.114	1.72E-11	CD4-10	Lnx2
7.16E-16	0.183333878	0.252	0.193	2.05E-11	CD4-10	Sik2
8.68E-16	0.127885127	0.179	0.124	2.49E-11	CD4-10	Arntl
9.10E-16	0.127228696	0.138	0.089	2.61E-11	CD4-10	Mettl20
9.19E-16	0.127056229	0.262	0.201	2.64E-11	CD4-10	Comt
1.06E-15	0.19646274	0.559	0.527	3.04E-11	CD4-10	Canx
1.22E-15	0.181624713	0.383	0.325	3.49E-11	CD4-10	Gtpbp2
1.22E-15	0.163604933	0.231	0.172	3.51E-11	CD4-10	Ptpre
1.47E-15	0.145288984	0.167	0.114	4.21E-11	CD4-10	Cog5
1.52E-15	0.156809295	0.706	0.679	4.35E-11	CD4-10	Luc7l2
1.76E-15	0.140006528	0.181	0.125	5.06E-11	CD4-10	Stat2
1.79E-15	0.238549431	0.382	0.327	5.13E-11	CD4-10	Ranbp2
2.13E-15	0.167899653	0.355	0.302	6.12E-11	CD4-10	Ube2f
2.17E-15	0.151874314	0.246	0.186	6.23E-11	CD4-10	Nup98
2.66E-15	0.16689603	0.63	0.604	7.64E-11	CD4-10	Brd4
3.25E-15	0.170276406	0.441	0.39	9.33E-11	CD4-10	Bnip2
3.27E-15	0.137275234	0.155	0.104	9.39E-11	CD4-10	Noct
3.30E-15	0.169466991	0.361	0.307	9.47E-11	CD4-10	Hiat1
3.48E-15	0.149902672	0.24	0.179	9.99E-11	CD4-10	Kcna3
3.49E-15	0.14413136	0.234	0.177	1.00E-10	CD4-10	Map2k5
3.59E-15	0.162776071	0.358	0.301	1.03E-10	CD4-10	Slc38a10
3.73E-15	0.108835394	0.132	0.085	1.07E-10	CD4-10	Ahr
4.07E-15	0.154072089	0.345	0.285	1.17E-10	CD4-10	Sptlc2
4.16E-15	0.149742031	0.466	0.415	1.19E-10	CD4-10	Erp44
4.18E-15	0.161428606	0.574	0.535	1.20E-10	CD4-10	Cirbp
4.27E-15	0.128754449	0.257	0.196	1.23E-10	CD4-10	Triobp
4.61E-15	0.156739459	0.377	0.321	1.32E-10	CD4-10	Slmo2
4.86E-15	0.189761504	0.53	0.491	1.39E-10	CD4-10	Kpna4
5.65E-15	0.159073134	0.597	0.556	1.62E-10	CD4-10	Rab14
5.92E-15	0.176017057	0.42	0.371	1.70E-10	CD4-10	Hnrnph2
6.48E-15	0.149283244	0.598	0.579	1.86E-10	CD4-10	Tmem160
6.53E-15	0.164975907	0.545	0.507	1.87E-10	CD4-10	Degs1
7.17E-15	0.176209567	0.378	0.322	2.06E-10	CD4-10	Raf1
7.21E-15	0.182223647	0.498	0.451	2.07E-10	CD4-10	Galnt6
8.03E-15	0.121927943	0.843	0.858	2.30E-10	CD4-10	Arpc5
8.18E-15	0.134651958	0.185	0.131	2.35E-10	CD4-10	Slc25a36
8.28E-15	0.16789527	0.66	0.642	2.38E-10	CD4-10	Tkt
9.66E-15	0.19133287	0.457	0.417	2.77E-10	CD4-10	Denr
1.09E-14	0.156633175	0.763	0.765	3.12E-10	CD4-10	Gimap1
1.11E-14	0.129051123	0.261	0.203	3.18E-10	CD4-10	Shkbp1
1.31E-14	0.154560013	0.453	0.396	3.76E-10	CD4-10	Arhgap4
1.40E-14	0.156596568	0.592	0.561	4.03E-10	CD4-10	Rab10
1.64E-14	0.171112755	0.47	0.429	4.70E-10	CD4-10	Man2b1
1.71E-14	0.144323291	0.452	0.405	4.90E-10	CD4-10	Pet100
1.79E-14	0.15840979	0.283	0.228	5.14E-10	CD4-10	4833439L19Rik
1.86E-14	0.145223621	0.265	0.207	5.34E-10	CD4-10	Dnajb9
1.93E-14	0.16215852	0.476	0.433	5.53E-10	CD4-10	Atp6v0d1
2.21E-14	0.13889565	0.281	0.217	6.35E-10	CD4-10	Uba7
2.46E-14	0.135791671	0.189	0.136	7.06E-10	CD4-10	Mob1b
2.55E-14	0.15103925	0.359	0.305	7.31E-10	CD4-10	Naa20
2.64E-14	0.121481924	0.193	0.14	7.57E-10	CD4-10	Slc25a1
2.68E-14	0.154212038	0.382	0.327	7.70E-10	CD4-10	Atp6ap2
2.83E-14	0.214638882	0.44	0.394	8.13E-10	CD4-10	Glg1
2.86E-14	0.143414023	0.208	0.154	8.21E-10	CD4-10	Ccdc186
2.89E-14	0.131577728	0.232	0.176	8.30E-10	CD4-10	Vps26a
2.97E-14	0.100847661	0.111	0.068	8.54E-10	CD4-10	Frmd6
2.98E-14	0.107459504	0.837	0.851	8.54E-10	CD4-10	Tspo
3.06E-14	0.127632856	0.638	0.603	8.78E-10	CD4-10	Bag1
3.47E-14	0.133367504	0.335	0.279	9.96E-10	CD4-10	Ap1s1
3.60E-14	0.143402577	0.393	0.333	1.03E-09	CD4-10	Pnp
3.87E-14	0.130104284	0.198	0.145	1.11E-09	CD4-10	Cln5
4.15E-14	0.137938264	0.512	0.468	1.19E-09	CD4-10	Aip
4.25E-14	0.154233201	0.501	0.463	1.22E-09	CD4-10	Kdelr1
4.27E-14	0.166998672	0.241	0.183	1.23E-09	CD4-10	Arfgef1
4.92E-14	0.172286804	0.589	0.566	1.41E-09	CD4-10	Prpf40a
5.44E-14	0.147435875	0.288	0.231	1.56E-09	CD4-10	Crk
5.61E-14	0.143149559	0.235	0.181	1.61E-09	CD4-10	Ppp2r2d
5.64E-14	0.153947495	0.224	0.17	1.62E-09	CD4-10	Sgpl1
5.84E-14	0.108778699	0.113	0.071	1.68E-09	CD4-10	Maff
6.80E-14	0.126573558	0.198	0.145	1.95E-09	CD4-10	1700047I17Rik2
7.42E-14	0.158346156	0.414	0.365	2.13E-09	CD4-10	Rab18
7.51E-14	0.164622831	0.463	0.41	2.16E-09	CD4-10	Mxd4
7.53E-14	0.177267845	0.54	0.51	2.16E-09	CD4-10	Ccnl2
7.67E-14	0.149627687	0.506	0.45	2.20E-09	CD4-10	Rcsd1
7.94E-14	0.187383493	0.344	0.29	2.28E-09	CD4-10	Cldnd1
8.21E-14	0.10197471	0.153	0.104	2.36E-09	CD4-10	Rnf215
8.80E-14	0.143594676	0.642	0.627	2.53E-09	CD4-10	Ube2v1
9.08E-14	0.147884418	0.354	0.298	2.61E-09	CD4-10	Ergic2
1.09E-13	0.17207393	0.463	0.416	3.12E-09	CD4-10	Pink1
1.12E-13	0.162222144	0.288	0.23	3.23E-09	CD4-10	Zmym5
1.22E-13	0.170108996	0.359	0.307	3.49E-09	CD4-10	Tpd52l2
1.29E-13	0.124177342	0.281	0.224	3.71E-09	CD4-10	Manbal
1.36E-13	0.100510237	0.118	0.076	3.90E-09	CD4-10	Gphn
1.42E-13	0.174159387	0.292	0.239	4.06E-09	CD4-10	Afg3l2
1.52E-13	0.146296912	0.337	0.282	4.36E-09	CD4-10	Zfand3
1.56E-13	0.162015739	0.448	0.402	4.47E-09	CD4-10	Sdf2
1.57E-13	0.160855378	0.458	0.412	4.50E-09	CD4-10	Vps4b
1.77E-13	0.163536425	0.468	0.43	5.07E-09	CD4-10	Ssr3
2.14E-13	0.28982691	0.526	0.481	6.13E-09	CD4-10	Fos
2.17E-13	0.151640518	0.465	0.423	6.22E-09	CD4-10	Riok3
2.70E-13	0.143385798	0.519	0.483	7.75E-09	CD4-10	Rab5c
2.75E-13	0.128557755	0.227	0.173	7.89E-09	CD4-10	Mapk9
2.91E-13	0.12733985	0.288	0.229	8.34E-09	CD4-10	Amz2
3.21E-13	0.160502721	0.402	0.353	9.22E-09	CD4-10	Flii
3.22E-13	0.15096283	0.221	0.169	9.24E-09	CD4-10	Ankib1
3.52E-13	0.122170149	0.743	0.77	1.01E-08	CD4-10	Mdh2
3.84E-13	0.145794519	0.34	0.284	1.10E-08	CD4-10	Rnf6
3.88E-13	0.142303876	0.255	0.2	1.11E-08	CD4-10	Nbr1
4.63E-13	0.100547723	0.121	0.079	1.33E-08	CD4-10	Cyp20a1
5.17E-13	0.19095238	0.459	0.416	1.48E-08	CD4-10	Zcchc11
5.25E-13	0.1415168	0.512	0.475	1.51E-08	CD4-10	Fam104a
5.69E-13	0.114409007	0.18	0.129	1.63E-08	CD4-10	Adk
5.72E-13	0.15822549	0.287	0.233	1.64E-08	CD4-10	Hip1r
5.76E-13	0.161652891	0.471	0.435	1.65E-08	CD4-10	Aph1a
5.76E-13	0.143471492	0.573	0.553	1.65E-08	CD4-10	Ndufs4
6.39E-13	0.166423215	0.322	0.268	1.83E-08	CD4-10	Rest
6.47E-13	0.130582378	0.17	0.122	1.86E-08	CD4-10	Dennd5a
6.79E-13	0.135598963	0.294	0.241	1.95E-08	CD4-10	Ppt1
7.34E-13	0.17891081	0.323	0.268	2.11E-08	CD4-10	Creb1
7.78E-13	0.142673974	0.161	0.113	2.23E-08	CD4-10	Cnih2
9.46E-13	0.1221949	0.663	0.651	2.71E-08	CD4-10	Fkbp8
9.90E-13	0.149201646	0.308	0.252	2.84E-08	CD4-10	Pitpnm1
9.98E-13	0.132145914	0.161	0.115	2.86E-08	CD4-10	Egln1
1.00E-12	0.197659989	0.33	0.279	2.88E-08	CD4-10	Erbb2ip
1.01E-12	0.158402817	0.36	0.305	2.89E-08	CD4-10	Ankrd17
1.05E-12	0.102180237	0.184	0.134	3.01E-08	CD4-10	Rab28
1.06E-12	0.141466497	0.626	0.611	3.04E-08	CD4-10	Cwc15
1.15E-12	0.133831007	0.16	0.114	3.31E-08	CD4-10	Snx14
1.22E-12	0.162737486	0.319	0.265	3.51E-08	CD4-10	Rc3h1
1.25E-12	0.119367832	0.198	0.149	3.58E-08	CD4-10	Txndc12
1.30E-12	0.137734095	0.639	0.629	3.74E-08	CD4-10	Syf2
1.36E-12	0.192761608	0.533	0.504	3.89E-08	CD4-10	Ddx6
1.37E-12	0.152206514	0.763	0.758	3.93E-08	CD4-10	Kmt2e
1.37E-12	0.141862572	0.416	0.363	3.93E-08	CD4-10	Ifnar2
1.65E-12	0.146888734	0.844	0.879	4.73E-08	CD4-10	Mif
1.74E-12	0.170730055	0.405	0.357	4.99E-08	CD4-10	Aff4
1.84E-12	0.113587358	0.11	0.071	5.27E-08	CD4-10	4930503L19Rik
1.88E-12	0.143324034	0.59	0.554	5.38E-08	CD4-10	Slc1a5
1.92E-12	0.15565473	0.403	0.358	5.51E-08	CD4-10	Rab6a
1.98E-12	0.1826052	0.523	0.497	5.68E-08	CD4-10	Nktr
2.06E-12	0.158263719	0.761	0.758	5.91E-08	CD4-10	Hsp90aa1
2.17E-12	0.15948097	0.343	0.296	6.24E-08	CD4-10	Slain1
2.19E-12	0.102986745	0.12	0.079	6.30E-08	CD4-10	Phldb3
2.44E-12	0.160500283	0.516	0.477	7.00E-08	CD4-10	Elmo1
2.48E-12	0.129407909	0.136	0.092	7.11E-08	CD4-10	Bach1
2.94E-12	0.165399957	0.337	0.281	8.43E-08	CD4-10	Iqgap2
3.03E-12	0.158943059	0.487	0.451	8.69E-08	CD4-10	Rnf10
3.24E-12	0.121630779	0.891	0.897	9.30E-08	CD4-10	Srrm2
3.51E-12	0.128373372	0.204	0.153	1.01E-07	CD4-10	Carhsp1
3.63E-12	0.133771087	0.217	0.17	1.04E-07	CD4-10	Mphosph6
3.69E-12	0.131468669	0.387	0.337	1.06E-07	CD4-10	Eapp
3.80E-12	0.153707152	0.552	0.527	1.09E-07	CD4-10	Rnf138
3.82E-12	0.109480007	0.88	0.933	1.10E-07	CD4-10	Psme1
4.46E-12	0.137248615	0.271	0.216	1.28E-07	CD4-10	Arhgap25
4.46E-12	0.171199856	0.48	0.447	1.28E-07	CD4-10	Ctage5
4.48E-12	0.306047132	0.22	0.175	1.29E-07	CD4-10	Oxsr1
4.61E-12	0.141218703	0.264	0.215	1.32E-07	CD4-10	Dctn4
4.80E-12	0.153612044	0.351	0.305	1.38E-07	CD4-10	Fcho1
5.52E-12	0.139016189	0.317	0.267	1.58E-07	CD4-10	Rngtt
5.60E-12	0.15865361	0.411	0.367	1.61E-07	CD4-10	Mob1a
6.28E-12	0.118370471	0.13	0.088	1.80E-07	CD4-10	Pde2a
6.36E-12	0.142111156	0.322	0.271	1.83E-07	CD4-10	DHRSX
6.62E-12	0.148924341	0.214	0.161	1.90E-07	CD4-10	Trat1
6.62E-12	0.111788238	0.153	0.109	1.90E-07	CD4-10	Sik3
6.90E-12	0.177876431	0.491	0.455	1.98E-07	CD4-10	Nfatc3
7.01E-12	0.143932335	0.748	0.745	2.01E-07	CD4-10	Bzw1
7.46E-12	0.130713643	0.702	0.7	2.14E-07	CD4-10	Gltscr2
7.64E-12	0.144019756	0.232	0.181	2.19E-07	CD4-10	Wbp1l
7.78E-12	0.163208467	0.402	0.353	2.23E-07	CD4-10	Akap9
8.11E-12	0.13617928	0.613	0.605	2.33E-07	CD4-10	Tceb1
8.12E-12	0.157061327	0.518	0.483	2.33E-07	CD4-10	Bcl10
8.46E-12	0.136201862	0.512	0.49	2.43E-07	CD4-10	Txnl1
8.58E-12	0.130825739	0.715	0.708	2.46E-07	CD4-10	Csnk1a1
8.79E-12	0.149010221	0.476	0.443	2.52E-07	CD4-10	Frg1
8.82E-12	0.135166091	0.275	0.227	2.53E-07	CD4-10	Mtch1
9.12E-12	0.167372348	0.431	0.388	2.62E-07	CD4-10	Tm9sf2
9.46E-12	0.115642068	0.205	0.156	2.71E-07	CD4-10	Twf1
9.56E-12	0.146538814	0.483	0.445	2.74E-07	CD4-10	Cbx3
9.66E-12	0.138643134	0.194	0.146	2.77E-07	CD4-10	Ubxn7
1.07E-11	0.116382751	0.764	0.776	3.06E-07	CD4-10	Krtcap2
1.09E-11	0.140485995	0.355	0.307	3.14E-07	CD4-10	Herpud2
1.11E-11	0.100024992	0.83	0.851	3.18E-07	CD4-10	Hint1
1.20E-11	0.15619482	0.335	0.285	3.43E-07	CD4-10	Xiap
1.30E-11	0.162624491	0.341	0.293	3.73E-07	CD4-10	Golgb1
1.34E-11	0.191409334	0.322	0.277	3.85E-07	CD4-10	Man1a
1.34E-11	0.138449004	0.579	0.559	3.86E-07	CD4-10	Ssu72
1.38E-11	0.123248975	0.283	0.231	3.96E-07	CD4-10	Ebpl
1.47E-11	0.134433009	0.33	0.281	4.23E-07	CD4-10	Brap
1.69E-11	0.163806826	0.225	0.177	4.84E-07	CD4-10	Cyp51
1.72E-11	0.110484687	0.772	0.788	4.94E-07	CD4-10	Cd247
1.81E-11	0.107241444	0.228	0.177	5.20E-07	CD4-10	Cry1
1.89E-11	0.144766404	0.463	0.421	5.42E-07	CD4-10	Rad21
2.14E-11	0.12931843	0.267	0.217	6.15E-07	CD4-10	Ap2a1
2.18E-11	0.145123294	0.51	0.469	6.25E-07	CD4-10	Plekha2
2.52E-11	0.131872317	0.709	0.729	7.22E-07	CD4-10	Pomp
2.72E-11	0.158280346	0.457	0.418	7.80E-07	CD4-10	B3gnt2
2.83E-11	0.155216374	0.343	0.295	8.12E-07	CD4-10	Ppp1r15b
2.94E-11	0.143127067	0.354	0.311	8.42E-07	CD4-10	Bre
3.00E-11	0.244620843	0.394	0.354	8.60E-07	CD4-10	Kmt2a
3.00E-11	0.132395335	0.434	0.39	8.62E-07	CD4-10	Srp54b
3.01E-11	0.136311362	0.286	0.233	8.64E-07	CD4-10	Pacs1
3.29E-11	0.138506312	0.366	0.322	9.43E-07	CD4-10	Tmem33
3.41E-11	0.140931166	0.453	0.42	9.80E-07	CD4-10	Epn1
3.49E-11	0.144079047	0.568	0.534	1.00E-06	CD4-10	Cyth4
3.59E-11	0.15007687	0.257	0.209	1.03E-06	CD4-10	Tdg
3.85E-11	0.1413436	0.335	0.29	1.10E-06	CD4-10	Slc35b1
3.88E-11	0.118445275	0.197	0.15	1.11E-06	CD4-10	Mynn
3.90E-11	0.144262354	0.515	0.483	1.12E-06	CD4-10	Atf4
4.05E-11	0.149759395	0.429	0.391	1.16E-06	CD4-10	Cr1l
4.18E-11	0.159616992	0.511	0.482	1.20E-06	CD4-10	Cyth1
5.02E-11	0.150408281	0.376	0.332	1.44E-06	CD4-10	Mef2d
5.47E-11	0.170240028	0.272	0.224	1.57E-06	CD4-10	Cux1
5.50E-11	0.157861171	0.244	0.196	1.58E-06	CD4-10	Tiparp
5.85E-11	0.185410271	0.471	0.436	1.68E-06	CD4-10	2810474O19Rik
6.32E-11	0.141665534	0.335	0.283	1.81E-06	CD4-10	Dtx3l
6.73E-11	0.126294862	0.197	0.152	1.93E-06	CD4-10	Ide
7.11E-11	0.14170286	0.312	0.264	2.04E-06	CD4-10	Ubxn2a
7.35E-11	0.114506114	0.198	0.152	2.11E-06	CD4-10	1810013L24Rik
7.92E-11	0.142446175	0.279	0.232	2.27E-06	CD4-10	Fam63b
8.15E-11	0.1111793	0.759	0.758	2.34E-06	CD4-10	Fus
8.31E-11	0.107178505	0.158	0.114	2.38E-06	CD4-10	Foxo3
8.63E-11	0.150403231	0.42	0.385	2.48E-06	CD4-10	Sod2
8.68E-11	0.109031195	0.176	0.131	2.49E-06	CD4-10	Cdc27
9.21E-11	0.152139015	0.791	0.821	2.64E-06	CD4-10	Cdk2ap2
9.38E-11	0.111022986	0.139	0.098	2.69E-06	CD4-10	Qk
9.58E-11	0.189502858	0.338	0.292	2.75E-06	CD4-10	Notch1
9.97E-11	0.141122304	0.516	0.493	2.86E-06	CD4-10	Ppp1r11
1.02E-10	0.164780545	0.259	0.218	2.93E-06	CD4-10	Galk1
1.06E-10	0.137736305	0.37	0.326	3.03E-06	CD4-10	Pnpla2
1.06E-10	0.130475783	0.476	0.448	3.04E-06	CD4-10	Cript
1.12E-10	0.114816984	0.738	0.758	3.22E-06	CD4-10	Atp6v0e
1.16E-10	0.101319398	0.224	0.177	3.33E-06	CD4-10	Cxx1b
1.21E-10	0.139407594	0.218	0.17	3.47E-06	CD4-10	Klhl24
1.26E-10	0.148252766	0.266	0.219	3.62E-06	CD4-10	Smg6
1.31E-10	0.10714103	0.177	0.132	3.77E-06	CD4-10	Ccdc9
1.58E-10	0.112285529	0.31	0.259	4.52E-06	CD4-10	Fibp
1.65E-10	0.130214159	0.482	0.449	4.75E-06	CD4-10	Becn1
1.71E-10	0.174194694	0.328	0.279	4.90E-06	CD4-10	Tox
1.72E-10	0.12793493	0.217	0.171	4.95E-06	CD4-10	Haus3
1.87E-10	0.165578624	0.39	0.35	5.37E-06	CD4-10	Kansl1
2.00E-10	0.146589783	0.349	0.303	5.75E-06	CD4-10	Rasa2
2.03E-10	0.134518873	0.322	0.278	5.83E-06	CD4-10	Ncstn
2.03E-10	0.128926418	0.183	0.138	5.84E-06	CD4-10	Vps13c
2.04E-10	0.132136378	0.501	0.473	5.85E-06	CD4-10	Ube2j2
2.21E-10	0.140916828	0.497	0.469	6.34E-06	CD4-10	Rela
2.22E-10	0.122503626	0.221	0.175	6.37E-06	CD4-10	Tinf2
2.33E-10	0.121357289	0.367	0.325	6.67E-06	CD4-10	Szrd1
2.34E-10	0.100815728	0.716	0.692	6.70E-06	CD4-10	Stk24
2.38E-10	0.176497104	0.236	0.193	6.83E-06	CD4-10	Ubr5
2.41E-10	0.126332615	0.592	0.596	6.93E-06	CD4-10	1110008F13Rik
2.49E-10	0.115292406	0.694	0.697	7.14E-06	CD4-10	Ap2m1
2.65E-10	0.106628669	0.108	0.073	7.60E-06	CD4-10	L1cam
2.70E-10	0.27679981	0.318	0.275	7.75E-06	CD4-10	Sgk1
3.02E-10	0.143797732	0.514	0.5	8.65E-06	CD4-10	Uba1
3.10E-10	0.148141298	0.182	0.141	8.90E-06	CD4-10	Ccdc92
3.12E-10	0.152903193	0.492	0.471	8.95E-06	CD4-10	Cisd2
3.64E-10	0.154670844	0.4	0.363	1.05E-05	CD4-10	Trappc6a
4.21E-10	0.129655225	0.278	0.235	1.21E-05	CD4-10	Dctpp1
4.23E-10	0.169647559	0.372	0.333	1.21E-05	CD4-10	Zmiz1
4.24E-10	0.118911194	0.663	0.672	1.22E-05	CD4-10	Ndufb9
4.29E-10	0.113176079	0.191	0.147	1.23E-05	CD4-10	Arnt
4.35E-10	0.14390864	0.38	0.342	1.25E-05	CD4-10	Hdlbp
4.54E-10	0.140221202	0.607	0.593	1.30E-05	CD4-10	Eif4h
4.58E-10	0.134895107	0.212	0.17	1.31E-05	CD4-10	Klc1
4.74E-10	0.125177286	0.605	0.608	1.36E-05	CD4-10	Psmb4
5.13E-10	0.130863498	0.294	0.25	1.47E-05	CD4-10	Rnf149
5.36E-10	0.119478308	0.175	0.133	1.54E-05	CD4-10	Ankrd13c
5.74E-10	0.112568414	0.205	0.163	1.65E-05	CD4-10	Alad
5.83E-10	0.140309672	0.203	0.159	1.67E-05	CD4-10	Ino80d
6.04E-10	0.145290099	0.283	0.24	1.73E-05	CD4-10	Sigirr
6.22E-10	0.137800014	0.433	0.4	1.78E-05	CD4-10	Arl1
6.49E-10	0.128071145	0.379	0.334	1.86E-05	CD4-10	Coq10b
6.60E-10	0.133540726	0.293	0.248	1.89E-05	CD4-10	Tpp1
6.66E-10	0.114527337	0.672	0.676	1.91E-05	CD4-10	Ndufa11
6.97E-10	0.138997024	0.248	0.203	2.00E-05	CD4-10	D17Wsu92e
7.39E-10	0.12092885	0.214	0.171	2.12E-05	CD4-10	Agpat5
8.33E-10	0.102504264	0.154	0.115	2.39E-05	CD4-10	Ano10
8.51E-10	0.13423733	0.179	0.138	2.44E-05	CD4-10	Med13
8.63E-10	0.108864075	0.163	0.121	2.48E-05	CD4-10	Lncpint
8.77E-10	0.15267785	0.255	0.211	2.52E-05	CD4-10	Exoc2
9.29E-10	0.140662108	0.328	0.283	2.67E-05	CD4-10	Tmx3
9.43E-10	0.155276057	0.424	0.388	2.71E-05	CD4-10	Golph3
9.91E-10	0.16521033	0.398	0.357	2.84E-05	CD4-10	Ddx3x
1.06E-09	0.168452331	0.414	0.38	3.03E-05	CD4-10	Sp3
1.07E-09	0.106924013	0.174	0.131	3.06E-05	CD4-10	Slc35e2
1.20E-09	0.12565802	0.263	0.221	3.43E-05	CD4-10	Nipa2
1.20E-09	0.101751128	0.729	0.75	3.45E-05	CD4-10	Ndufa1
1.25E-09	0.153064236	0.522	0.496	3.59E-05	CD4-10	Csde1
1.31E-09	0.1136378	0.618	0.601	3.75E-05	CD4-10	Rab1b
1.31E-09	0.143799058	0.345	0.303	3.77E-05	CD4-10	Mkln1
1.36E-09	0.121757191	0.275	0.231	3.90E-05	CD4-10	Gsr
1.36E-09	0.16192264	0.682	0.687	3.92E-05	CD4-10	Ncor1
1.39E-09	0.120963977	0.177	0.138	3.99E-05	CD4-10	Stard4
1.51E-09	0.102418457	0.157	0.117	4.34E-05	CD4-10	Fdft1
1.62E-09	0.101125242	0.133	0.096	4.64E-05	CD4-10	Abcc1
1.64E-09	0.135694812	0.43	0.396	4.72E-05	CD4-10	Zfp622
1.74E-09	0.132707439	0.241	0.197	4.99E-05	CD4-10	Acsl4
1.78E-09	0.136430576	0.313	0.27	5.09E-05	CD4-10	Unc13d
1.94E-09	0.135273951	0.286	0.244	5.57E-05	CD4-10	Cdkn2aip
2.08E-09	0.125871591	0.371	0.331	5.96E-05	CD4-10	Mta3
2.33E-09	0.141093467	0.898	0.911	6.70E-05	CD4-10	Mbnl1
2.34E-09	0.110307582	0.211	0.168	6.71E-05	CD4-10	Sacm1l
2.42E-09	0.113187902	0.143	0.105	6.94E-05	CD4-10	Kif3b
2.98E-09	0.101891246	0.254	0.209	8.55E-05	CD4-10	Dnpep
3.04E-09	0.125336756	0.341	0.3	8.72E-05	CD4-10	Cklf
3.04E-09	0.141327525	0.279	0.237	8.73E-05	CD4-10	Ncoa2
3.05E-09	0.110865168	0.251	0.207	8.74E-05	CD4-10	Ppp4r2
3.37E-09	0.130295813	0.225	0.184	9.67E-05	CD4-10	Kpna2
3.37E-09	0.135751952	0.248	0.208	9.68E-05	CD4-10	Prpf18
3.52E-09	0.154080124	0.285	0.244	0.000100854	CD4-10	Kdm6a
3.56E-09	0.133322978	0.374	0.337	0.000102234	CD4-10	Setd3
3.72E-09	0.118838692	0.37	0.326	0.000106756	CD4-10	Foxn3
4.18E-09	0.121318638	0.175	0.136	0.000120055	CD4-10	Dennd1a
4.49E-09	0.105962442	0.188	0.146	0.000128909	CD4-10	Slc25a25
4.95E-09	0.137264364	0.541	0.52	0.000142142	CD4-10	Laptm4a
5.29E-09	0.119232491	0.183	0.142	0.000151857	CD4-10	Paxbp1
5.31E-09	0.142148125	0.272	0.229	0.000152231	CD4-10	Fndc3a
5.51E-09	0.100183005	0.159	0.121	0.000158205	CD4-10	Nf2
5.59E-09	0.111265663	0.288	0.246	0.000160335	CD4-10	Psen1
5.61E-09	0.130734159	0.33	0.292	0.000160883	CD4-10	Alg5
5.61E-09	0.118167454	0.293	0.251	0.000161053	CD4-10	Zc3h14
5.81E-09	0.131072813	0.382	0.345	0.000166649	CD4-10	Pigs
5.84E-09	0.149747861	0.45	0.418	0.000167699	CD4-10	Pkn2
5.87E-09	0.118659844	0.216	0.174	0.000168382	CD4-10	Dtnb
6.05E-09	0.103059157	0.649	0.649	0.000173482	CD4-10	Rer1
6.31E-09	0.195305545	0.297	0.26	0.000181002	CD4-10	Pim3
6.36E-09	0.255798009	0.212	0.178	0.000182438	CD4-10	Tmem163
6.89E-09	0.145351067	0.334	0.29	0.000197829	CD4-10	Trim30a
7.23E-09	0.143495971	0.251	0.21	0.000207348	CD4-10	Usp25
7.48E-09	0.165160172	0.545	0.537	0.000214646	CD4-10	Bst2
8.06E-09	0.123292209	0.506	0.474	0.000231362	CD4-10	Cblb
8.38E-09	0.117018783	0.196	0.157	0.00024031	CD4-10	Arhgap18
9.14E-09	0.123292778	0.26	0.216	0.000262149	CD4-10	Shoc2
9.28E-09	0.132640638	0.383	0.348	0.000266383	CD4-10	Wtap
9.49E-09	0.111736607	0.263	0.222	0.000272392	CD4-10	Gpr108
9.75E-09	0.138671488	0.412	0.383	0.000279705	CD4-10	Eif4e
9.99E-09	0.112403273	0.25	0.21	0.000286659	CD4-10	Slc35b2
1.07E-08	0.106370598	0.583	0.563	0.000308181	CD4-10	Mlf2
1.20E-08	0.149494917	0.304	0.266	0.000343613	CD4-10	Galnt1
1.21E-08	0.126939979	0.271	0.232	0.000346392	CD4-10	Fkbp2
1.21E-08	0.138280048	0.285	0.244	0.000347772	CD4-10	Traf6
1.43E-08	0.138780109	0.612	0.607	0.000410274	CD4-10	Tram1
1.52E-08	0.142183009	0.312	0.273	0.000435392	CD4-10	Crebrf
1.61E-08	0.122244477	0.377	0.341	0.00046073	CD4-10	Yipf5
1.66E-08	0.106000209	0.309	0.269	0.000477532	CD4-10	Clk3
1.72E-08	0.116030542	0.269	0.229	0.00049327	CD4-10	Tceb3
1.96E-08	0.15004715	0.371	0.335	0.000562983	CD4-10	Ascc3
2.08E-08	0.128479908	0.254	0.215	0.000597166	CD4-10	Dnajc10
2.13E-08	0.12148464	0.569	0.574	0.000612129	CD4-10	Psma5
2.14E-08	0.123997488	0.293	0.253	0.00061334	CD4-10	Aspscr1
2.20E-08	0.125600813	0.274	0.235	0.000632123	CD4-10	Ccnc
2.27E-08	0.132443932	0.573	0.572	0.000652205	CD4-10	Prdx2
2.35E-08	0.130620168	0.395	0.358	0.000675565	CD4-10	Nek7
2.59E-08	0.121403249	0.587	0.569	0.000743445	CD4-10	Slc50a1
2.63E-08	0.11077826	0.103	0.073	0.000754995	CD4-10	Slc39a10
2.67E-08	0.158744546	0.485	0.465	0.000766992	CD4-10	Scaf11
2.99E-08	0.154958985	0.382	0.348	0.000857834	CD4-10	Aim1
3.58E-08	0.118614424	0.363	0.326	0.001026123	CD4-10	Elovl1
3.70E-08	0.119563369	0.232	0.194	0.001060611	CD4-10	Cep192
3.73E-08	0.105866847	0.566	0.551	0.001069188	CD4-10	Pdcd6
3.81E-08	0.101952393	0.618	0.617	0.001092167	CD4-10	Ndufb8
3.90E-08	0.122388849	0.104	0.074	0.001119831	CD4-10	Slc37a2
4.36E-08	0.114597179	0.275	0.235	0.00125137	CD4-10	Mboat7
4.64E-08	0.12070664	0.31	0.272	0.001331473	CD4-10	Capn1
4.79E-08	0.113890346	0.449	0.41	0.00137296	CD4-10	Gm19585
4.81E-08	0.167292173	0.271	0.233	0.001379521	CD4-10	Nin
4.85E-08	0.164047674	0.476	0.455	0.001392546	CD4-10	Cdk17
4.88E-08	0.141048339	0.213	0.176	0.001399928	CD4-10	Errfi1
5.37E-08	0.107266379	0.201	0.164	0.00154136	CD4-10	Slc16a6
5.77E-08	0.119928412	0.659	0.655	0.0016547	CD4-10	Rbm25
5.85E-08	0.105524315	0.688	0.693	0.001679259	CD4-10	Tecr
6.08E-08	0.10944943	0.22	0.182	0.001745471	CD4-10	Srd5a3
6.22E-08	0.142523799	0.368	0.34	0.001784977	CD4-10	Ppp1r2
6.36E-08	0.114468565	0.448	0.426	0.001823434	CD4-10	Mtpn
6.62E-08	0.17358726	0.612	0.607	0.001898857	CD4-10	Clec2d
6.71E-08	0.116358974	0.605	0.579	0.001924309	CD4-10	Chd3
6.73E-08	0.150461684	0.262	0.223	0.001931441	CD4-10	Bbx
7.85E-08	0.100465561	0.728	0.758	0.002252141	CD4-10	Ssr4
[truncated: 14,125 more rows]
