# Supplementary material for: Lactate increases stemness of CD8 + T cells to augment anti-tumor immunity
Source: Nat Commun. 2022 Sep 6;13:4981. doi: 10.1038/s41467-022-32521-8 (PMC9448806; doi:10.1038/s41467-022-32521-8)
Supplement: Supplementary file 8 — Supplementary Data 6 [file 41467_2022_32521_MOESM8_ESM.xlsx]

## Sheet: Sheet1
Key resources table
REAGENT or RESOURCE	SOURCE	IDENTIFIER
Antibodies			Dillutions
InVivoPlus anti-mouse CD4 (GK1.5)	BioXcell	Cat# BP0003-1; RRID:AB_1107636	-
InVivoPlus anti-mouse CD8α (53-6.7)	BioXcell	Cat# BP0004-1; RRID:AB_1107671	-
InVivoMAb anti-mouse CSF1R (AFS98)	BioXcell	Cat# BP0213; RRID:AB_2687699	-
InVivoPlus anti-mouse PD-1 (29F.1A12)	BioXcell	Cat# BP0273; RRID:AB_2687796	-
Anti-mouse CD45 (Cell sorting, REA737)	Miltenyi Biotec	Cat# 130-110-797; RRID:AB_2658218	1:200
Anti-mouse CD3 (Cell sorting, 17A2)	BioLegend	Cat# 100203; RRID:AB_312660	1:200
Anti-mouse CD45 (Flow cytometry, 30-F11)	BioLegend	Cat# 103126; RRID:AB_493535	1:200
Anti-mouse CD3Ɛ (Flow cytometry, 145-2C11)	BioLegend	Cat# 100355; RRID:AB_2565969	1:200
Anti-mouse CD8α (Flow cytometry, 53-6.7)	BioLegend	Cat# 100721; RRID:AB_312760	1:200
Anti- active Caspase-3 (Flow cytometry, C92-605)	BD Biosciences	Cat# 550821; RRID:AB_393906	1:50
Anti-mouse PD-1 (Flow cytometry, 29F.1A12)	BioLegend	Cat# 135207; RRID:AB_10550092	1:200
Anti-TCF1/TCF7 (Flow cytometry, C63D9)	Cell Signaling Technology	ccccc; RRID:AB_2797627	1:100
Anti-mouse CXCR3 (Flow cytometry, CXCR3-173)	BioLegend	Cat# 126511; RRID:AB_1088994	1:200
Anti-human CD8 (Flow cytometry, SK1)	BioLegend	Cat# 344711; RRID:AB_2044007	1:200
Anti-human CXCR3 (Flow cytometry, G025H7)	BioLegend	Cat# 353707; RRID:AB_10962949	1:200
Anti-mouse CD45.1 (Flow cytometry, A20)	BioLegend	Cat# 110713; RRID:AB_313502	1:200
Anti-mouse CD45.2 (Flow cytometry, 104)	BioLegend	Cat# 109819; RRID:AB_492873	1:200
Anti-mouse CD3 (Cell activation, 17A2)	BioLegend	Cat# 100239; RRID:AB_2810313	0.5 ug/mL plated bonded
Anti-mouse CD28 (Cell activation, 37.51)	BioLegend	Cat# 102115; RRID:AB_11150408	0.5 ug/mL
iTAg Tetramer/PE - H-2 Kb OVA (SIINFEKL)	MBL	Cat# TB-5001-1	1:100
Histone H3 Antibody (Western Blot)	Cell Signaling Technology	Cat# 9715S; RRID: AB_331563	1:800
Anti-rabbit IgG (H+L) (DyLight™ 800 4X PEG Conjugate)	Cell Signaling Technology	Cat# 5151P	1:20000
Anti-mouse IgG (H+L) (DyLight™ 680 Conjugate)	Cell Signaling Technology	Cat# 5470P	1:20000
Histone H3K27ac antibody (mAb) (CUT&RUN, WB)	Active Motif	Cat# 39085; RRID: AB_2793305	1:25 for CUT&RUN 1:1000 for WB
Rabbit (DA1E) mAb IgG XP® Isotype Control (CUT&RUN)	Cell Signaling Technology	Cat# 66362S	1:10
Chemicals, Peptides, and Recombinant Proteins
OVA257-264 (SIINFEKL)	Invivogen	Cat# vac-sin
E743–62 (GQAEPDRAHYNIVTFCCKCD)	Biomatik	N/A
Dulbecco’s Modified Eagle’s Medium	Gibco	Cat# 11960044
RPMI 1640 Medium	Gibco	Cat# 11875085
Penicillin-Streptomycin	Gibco	Cat# 15140122
GlutaMAX	Gibco	Cat# 35050061
HEPES	Gibco	Cat# 15630080
Fetal Bovine Serum	Gibco	Cat# 10437028
IL-2 human	Millipore sigma	Cat# SRP3085-50UG
GE Healthcare Ficoll-Paque PLUS Media	Cytiva	Cat# 17144003
Fixable Viability Dye eFluorTM 506	Invitrogen	Cat# 65-0866-18
Sodium L-lactate	Millipore sigma	Cat# 71718
D-(+)-Glucose	Millipore sigma	Cat# G7528
PC7A	Luo et al., 2017	N/A
2-Mercaptoethanol	Gibco	Cat# 21985023
Critical Commercial Assays
CD45 (TIL) MicroBeads, mouse	Miltenyi Biotec	Cat# 130-110-618
Tumor Dissociation Kit, mouse	Miltenyi Biotec	Cat# 130-096-730
Dead Cell Removal Kit	Miltenyi Biotec	Cat# 130-090-101
Chromium Single Cell 5' Library & Gel Bead Kit	10X Genomics	Cat# PN-1000006
Chromium Single Cell A Chip Kit	10X Genomics	Cat# PN-1000009
Chromium Single Cell 5' Library Construction Kit	10X Genomics	Cat# PN-1000020
Chromium i7 Multiplex Kit	10X Genomics	Cat# PN-120262
CUT&RUN Assay Kit	Cell Signaling Technology	Cat# 86652S
SimpleChIP® Universal qPCR Master Mix	Cell Signaling Technology	Cat# 88989
SPRIselect Reagent Kit	Beckman Coulter	Cat# B23317
EasySep Mouse CD8+ T Cell Isolation Kit	STEMCELL	Cat# 19853
RNeasy Plus Mini Kit	Qiagen	Cat# 74134
iScript gDNA Clear cDNA Synthesis Kit	Bio-Rad	Cat# 1725035
QuantiFast SYBR Green PCR Kit	Qiagen	Cat# 204054
True-Nuclear Transcription Factor Buffer Set	BioLegend	Cat# 424401
Dynabeads™ Human T-Activator CD3/CD28	Gibco	Cat# 11161D
Deposited Data
scRNAseq with or without lactate treatment	Zenodo	https://zenodo.org/record/4387066#.YawqQ7pMFPY
Experimental Models: Cell Lines
MC38	ATCC	N/A
MC38-OVA	Mender et.al, 2020	N/A
TC-1	Dr. T.C. Wu	TC-1 is a tumor cell line transformed from C57BL/6 primary mouse lung epithelial cells and expressing HPV16 E6, E7 and c-Ha-ras oncoproteins. This cell line is generated and kindly provided by Dr. T.C. Wu at Johns Hopkins University.
B16F10	ATCC	Cat# CRL­6475; RRID:CVCL_0159
Experimental Models: Organisms/Strains
C57BL/6J	Jackson Laboratory	Cat# 000664; RRID:IMSR_JAX:000664
NOD.Cg-Prkdcscid/J	Jackson Laboratory	Cat# 001303; RRID:IMSR_JAX:001303
C57BL/6-Tg(TcraTcrb)1100Mjb/J	Jackson Laboratory	Cat# 003831; RRID:IMSR_JAX:003831
B6.SJL-Ptprca Pepcb/BoyJ	Jackson Laboratory	Cat# 002014; RRID:IMSR_JAX:002014
Oligonucleotides
Mouse β-actin forward:	Millipore sigma	N/A
ACACCCGCCACCAGTTCGC
Mouse β-actin reverse:	Millipore sigma	N/A
ATGGGGTACTTCAGGGTCAGGATA
Mouse Ldha forward:	Millipore sigma	N/A
TATCTTAATGAAGGACTTGGCGGATGAG
Mouse Ldha reverse:	Millipore sigma	N/A
GGAGTTCGCAGTTACACAGTAGTC
Mouse Ldhb forward:	Millipore sigma	N/A
TTGTGGCCGATAAAGATTACTCTGTGAC
Mouse Ldhb reverse:	Millipore sigma	N/A
AGGAATGATGAACTTGAACACGTTGAC
Mouse Ifng forward:	Millipore sigma	N/A
AACGCTACACACTGCATCTTGG
Mouse Ifng reverse:	Millipore sigma	N/A
GCCGTGGCAGTAACAGCC
Mouse Hif1a forward:	Millipore sigma	N/A
GCTTACACACAGAAATGGCC
Mouse Hif1a reverse:	Millipore sigma	N/A
AGCACCTTCCACGTTGCTGA
Mouse Lag3 forward:	Millipore sigma	N/A
CTCCCGTCCATCTTCCCTGC
Mouse Lag3 reverse:	Millipore sigma	N/A
GGTTGGCCACTGTCTGGTTGA
Mouse Pdcd1 forward:	Millipore sigma	N/A
CCGCCTTCTGTAATGGTTTGA
Mouse Pdcd1 reverse:	Millipore sigma	N/A
GGGCAGCTGTATGATCTGGAA
Mouse Acss1 forward:	Millipore sigma	N/A
ACCCTGATGCTGGTCGTTAC
Mouse Acss1 reverse:	Millipore sigma	N/A
AGGCATCCCCATACTTCAGC
Mouse Acss2 forward:	Millipore sigma	N/A
GCCATATGCTGACCCCTCTC
Mouse Acss2 reverse:	Millipore sigma	N/A
TCCCCGGACTCATTCAGGAT
Mouse Tcf7 forward:	Millipore sigma	N/A
GCGGGATAACTACGGAAAGAA
Mouse Tcf7 reverse:	Millipore sigma	N/A
TCTCCGGGTAAGTACCGAAT
Mouse Slc16a1 Foward:	Millipore sigma	N/A
TTGGTGTTATTGGAGGTCTT
Mouse Slc16a1 Reverse:	Millipore sigma	N/A
AGTGGTCGCTTCTTGTAG
Mouse Slc16a3 Foward:	Millipore sigma	N/A
CTTCCTTCTCACCATCCT
Mouse Slc16a3 Reverse:	Millipore sigma	N/A
GAAGAGGTAGACAGAGTAGG
Mouse Ccl3 Foward:	Millipore sigma	N/A
TGTACCATGACACTCTGCAAC
Mouse Ccl3 Reverse:	Millipore sigma	N/A
CAACGATGAATTGGCGTGGAA
Mouse Gzmb Foward:	Millipore sigma	N/A
CCACTCTCGACCCTACATGG
Mouse Gzmb Reverse:	Millipore sigma	N/A
GGCCCCCAAAGTGACATTTATT
Mouse Il7r Foward:	Millipore sigma	N/A
TGGCTCTGGGTAGAGCTTTC
Mouse Ilr7rReverse:	Millipore sigma	N/A
GTGGCACCAGAAGGAGTGAT
Mouse Tcf7 SE (CUT&RUN) forward:	Millipore sigma	N/A
GGTTGTCTGGAGGTCAGTGG
Mouse Tcf7 SE (CUT&RUN) reverse:	Millipore sigma	N/A
GAACTTGCTCATCCCAGCA
Mouse Cd3e-promoter (CUT&RUN) forward:	Millipore sigma	N/A
TCAGTGTG GAGGTGCTTTG
Mouse Cd3e-promoter (CUT&RUN) forward:	Millipore sigma	N/A
CAGCCTTCCCATAAGGATGAA
Software and Algorithms
GraphPad Prism software 8.3	GraphPad Software, Inc.	https://graphpad.com/scientificsoftware/prism/
FlowJo 10.4	Tree Star Inc.	https://www.flowjo.com/solutions/flowjo
R3.5.1	R-project	https://www.r-project.org/
Seurat 3.0.1	Butler et al., 2018.	https://github.com/satijalab/seurat
ClusterProfiler 3.12	Yu et al., 2012	https://guangchuangyu.github.io/software/clusterProfiler/
Monocle-2	Qiu et al., 2017	http://cole-trapnell-lab.github.io/monocle-release/docs/
Limma3.40.5	Ritchie et al., 2015	https://bioconductor.org/packages/release/bioc/html/limma.html
Metaboanalyst 5.0	Chong et al., 2020	https://www.metaboanalyst.ca/home.xhtml
BD FACSDiva 9.0.1	BD Biosciences	https://www.bdbiosciences.com/en-us/products/software/instrument-software/bd-facsdiva-software
CytExpert 2.4.0.28	Beckman Coulter, Inc	https://www.beckman.com/coulter-flowcytometers/cytoflex/cytexpert
