# Supplementary material for: Lactate increases stemness of CD8 + T cells to augment anti-tumor immunity
Source: Nat Commun. 2022 Sep 6;13:4981. doi: 10.1038/s41467-022-32521-8 (PMC9448806; doi:10.1038/s41467-022-32521-8)
Supplement: Supplementary file 10 — Source Data [file 41467_2022_32521_MOESM10_ESM.xlsx]

## Sheet: Figure1
Figure 1b
	Days	Glc						Lac						Untreated
	7	63.342	44.24	40.635	40.5	34.02	31.509	49.266	47.56	42.021	38.8455	37.996	29.4	51.792	47.124	42.7	41.5245	40.131	35.475
	11	93	128.86	74.76	51.246	49.725	52.173	62.23	67.57	23.81	55.99	63.91	21.48	68.244	53.475	64.5685	46.2	110.338	84.18
	16	107.14	161.2	94.64	86.213	101.25	159.64	70.13	67.32	30.51	90.11	105.1	30.63	87.906	83.125	96.6875	72.1875	249.075	158.4
	21	195.65	346.6	193.2	190.94	165.38	225.63	110.7	68.45	33.48	135.2	239.2	49.51	198.72	109.668	163.875	99	273.375	377.715
	25	435.299	602.55	182.208	357.995	328.135	467.016	190.275	97.755	79.8	121.52	348.174	58.174	361.725	286.848	312.223	297.25	579.638	492.984
	28	753.145	729.96	224.796	496.496	849.713	900.966	192.192	202.608	138.528	182.325	403.172	74.382	616.896	700.772	387.75	541.728	660.66	661.85
	31	829.238	995.544	348.082	523.584	1288.87	1193.4	209.273	311.891	175.275	390.891	542.8	105.6	946.341	1039.29	398.772	670.842	720.828	1227.76
Figure 1c
	Days	Lac							Untreated
	7	58.8	52.65	47.235	80.028	54.464	42.8925	38.5125	64.728	60.225	52.887	53.922	46.872	44.2035	37.088
	11	59.76	51.12	76.532	70.525	68.15	56.95	61.71	116.698	65.472	69.496	68.224	82.17	46.1175	69.36
	16	61.364	63.55	110.2	118.32	105.678	87.516	118.932	125.856	89.856	86.735	80.5	114.84	57.456	60.48
	21	151.848	125.05	265.608	199.08	244.282	166.5	266.418	206.064	162.14	153	146.025	254.4	190.74	136.5
	25	397.1	297	602.33	432.162	519.064	532.818	961.35	575.288	458.64	547.055	396.72	619.92	632.812	525.35
	28	898.286	1033.56	1455.99	1566.51	902.944	477.576	974.61	579.42	1120.18	1007.21	1446.47	1085.81	1171.99	985.6
Figure 1d
	Days	aCD8						Lac						aCD8+Lac						Untreated
	7	71.4	34.72	34.425	28.4875	22.176	20.02	39.33	36.54	31.02	30.78	24.225	17.343	54.672	35.49	33.21	28.782	28.224	19.734	45.408	35.997	31.752	27.3375	23.52	17.982
	11	128.915	66.1745	73.226	67.1	58.5	37.8	34.65	47.6625	42.75	51.246	60.48	36.828	60	96.9	67.7075	64.152	52.56	45.99	63.936	74.88	77.33	58.14	28.7	39.69
	16	278.85	159.72	164.16	159.467	97.6	214.2	46.2	48	51.357	33.06	48.75	39.401	100.528	240.35	157.5	147.42	157.964	96.657	118.9	91.125	84.7	92.4	88.2	99.4
	21	317.832	281.6	294	208.692	257.4	380.55	98.8	106.05	69.36	107.73	109.688	121.77	209.79	372.938	372.075	232.988	407.1	229.824	115.14	125.84	178.125	199.92	117.325	194.4
	25	742.035	751.68	493.272	393.12	525.2	661.365	150.552	65.52	141.015	118.17	101.738	224.952	539.175	655.5	393.3	659.312	573.185	637.806	366.415	180.8	558	390.4	128.012	402.5
	28	1119.69	842.688	1071.32	1043.59	931.836	660.348	146.146	62.72	307.5	227.601	85.8925	250.8	638.97	1062.6	783.861	762.548	913.836	1104.31	496.47	485.1	987.012	547.925	253.344	684.156
	31	1520.86	895.104	1745.53	1877.95	1465.21	712.422	180.2	86.24	586.245	425.212	64.152	302.022	704.048	1409.36	1636.69	960.964	1280.42	1353.13	540.54	760.529	1306.5	767.34	518.193	1007.93
Figure 1e
	Days	aCD4						aCD4+Lac						Lac						Untreated
	7	72.1875	53.568	53.46	45.15	39.76	38.57	69.225	56.16	53.28	46.371	44.8	39.99	56.875	49.3	47.925	42.688	41.602	34.65	63.84	56.862	51.45	47.6625	43.215	34.8
	11	118.358	79.625	93.1875	50.625	92.4	79.2825	70.35	70.95	82.08	104.5	88	81.8125	68	98.208	45.864	40.92	49.056	44.4	52.29	49.84	42.525	57.4695	72.944	116.09
	16	178.637	165.528	190.95	101.283	107.73	110.2	46.15	38.475	81.81	182.857	85.68	90.25	44.4675	196.95	95.445	26.95	89.25	131.275	80.37	106.08	107.625	75.75	158.804	208.104
	21	298.98	252.45	270.97	96.525	127.925	129.675	22.5	49.686	145.509	79.5375	144.738	124.032	135.408	116.1	125.05	26.18	132.924	115.52	228.76	147.06	130.2	233.782	199.584	350.9
	25	347.82	490.245	535.5	160.6	238.7	230.23	20.09	128.896	163.62	138.04	204.525	291.018	181.688	144.43	182.52	91.238	190.89	187	326.04	252.89	468.35	315.562	654.5	613.224
	28	681.876	563.787	776.561	345.268	410.4	331.209	0	88.722	303.912	236.16	214.656	277.75	198.369	175.615	186.2	62	196.846	198.996	475.86	353.78	579.474	421.74	871.38	911.196
	31	1240.58	776.347	1151.15	675.675	503.052	423.329	0	58.52	255.024	177.848	375.744	269.61	228.113	243.628	277.488	64.125	208	269.1	669.768	438.672	798.788	651.348	1322.4	1034.87
Figure 1f
	Days	aCSF1R						aCSF1R+Lac						Lac						Untreated
	7	92.82	55.902	45.346	45	36.639	35.604	75.735	56.16	51.52	46.368	44.982	35.1	65.604	61.44	49.487	44.091	40.404	34.583	60.197	49.538	48.438	44.16	39.039	34.757
	11	111.87	41.76	57.246	74.55	70.455	69.615	56.115	72.21	59.5	67.5	108.11	46.284	30.625	75.075	30.954	67.193	44.456	54.6	72.624	66.96	104.41	55.845	53.2	43.2
	16	116.55	51.188	98.072	147.84	91.2	114	65.918	67.08	70.38	86.45	78.12	18.81	27	92.82	28.413	72.468	51.638	50.4	101.76	115.71	110.72	104.63	73.788	104.98
	21	252.56	89.1	102.71	241.88	185.59	226.51	95.665	145.8	55.188	91.2	54	38.976	34.78	82.875	39.457	143.08	91.438	30.6	172.2	253.69	294.84	204.12	128.8	185.31
	25	506.58	201.96	133.62	615	317.34	418.69	199.5	160.97	67.158	158.48	249.38	73.017	63.916	156.91	139.23	113.64	123	199.95	526.7	438.85	488.85	173.34	324.86	586.49
	28	547.97	449.02	423.8	971.99	428.88	790.91	180.63	198.75	123.93	213.84	248.16	90.88	60.06	245.92	127.72	83.7	190.58	316.85	513.19	730.75	740.92	420.98	527.67	777.78
	31	606.98	699.99	793.88	1277.6	601.68	889.34	229.64	344.85	107.74	318.53	308.11	100.37	62.7	301.6	123.5	55.083	271.79	457.38	553.41	1028.3	1148.3	879.55	708.58	960.79

## Sheet: Figure2
Figure 2b
	Days	Untreated						aPD1						aPD1+Glc						aPD1+Lac
	4	17.91	21.25	23.78	24.84	28.6	28.69	16.08	22	23.65	25.46	27.41	28.7	17.59	21.74	23.74	25.09	27.5	28.7	12.12	22.5	22.56	26.45	26.45	33.08
	7	43.76	38.58	48.36	34.83	42	51.24	40.82	34.4	37.44	36.45	46.13	46.08	41.41	31.35	56.82	60.59	65.1	66.2	10.9	15.12	21.2	24.82	24.19	20.96
	10	56.42	68.44	65.66	59.68	79.2	79.52	54.72	43.37	52.8	42.11	49.62	32.51	62.62	52.02	68.44	63.07	52.16	75.7	8.993	18.45	19.8	23.81	19.28	20.24
	13	82.01	114	82.59	70.45	127.2	114	72.24	47.33	65.45	48.96	72.45	50.59	79.34	61.24	75.79	91.8	58.62	86.63	10.69	19.67	25.73	33.07	28.6	26.78
	16	121	153.1	98.61	88.92	173.7	132.7	87.44	66.03	84	57.29	81.65	79.17	77.81	74.47	98.56	147.4	66.53	100.9	9.555	19.73	31.51	39.08	38.45	37.67
	20	128.9	220.2	131	89.68	239.3	183.7	106.6	78.12	108.9	76.86	124.7	96.08	94.24	61.6	121.7	219.4	46.2	128.7	5.063	19.8	35.1	51.92	47.5	43.56
	23	182.7	321.1	177	89.18	352.9	267.1	134.5	98.12	122.6	89.84	163.2	117.5	198.3	83.42	115	305.4	91.39	150.7	3.795	30.6	29.16	32.5	35.44	47.25
	27	169.2	471.7	219.7	81.9	547.6	337.4	199.9	115.9	126.5	105.8	266.2	157.8	274.4	189.8	169.4	437	250.5	222.7	2.28	46.8	61.75	14	12.48	71.09
	31	257.6	715.3	378	91.76	873.6	509.6	367.6	192.1	263.8	180.5	502.4	392.4	547.2	379.3	263.9	679.2	717	430.2	0	125.7	149.2	2.52	4.08	188.8
	36	578.6	1150	703.4	205.4	1391	734.7	728.6	367.1	495.1	349.6	853.4	814.4	1121		521.6	1157	1159	822.2	0	230.3	379.3	0	0	340.5
	40	939.2	1736	1427	405.6	2062	1203	1101	471.9	701.5	718.9	1626	1291	1775		759.5	1864	1944	1213	0	346.1	602.2	0	0	716.4
Summary of P values			Untreated	aPD1	aPD1+Glc	aPD1+Lac
		Untreated		0.5154	0.7743	<0.0001
		aPD1			0.0002	<0.0001
		aPD1+Glc				<0.0001
Figure 2b
		Death day	Untreated	aPD1	aPD1+Glc	aPD1+Lac
		43	1
		40	1
		41	1
		46	1
		37	1
		43	1
		43		1
		49		1
		46		1
		46		1
		40		1
		41		1
		40			1
		32			1
		44			1
		39			1
		38			1
		43			1
		73				0
		49				1
		46				1
		73				0
		73				0
		50				1
Summary of P values			Untreated	aPD1	aPD1+Glc	aPD1+Lac
		Untreated		0.215	0.3774	0.0014
		aPD1			0.0425	0.0061
		aPD1+Glc				0.0005
Figure 2c
	Days	Untreated						aPD1						PD1+Glc						aPD1+Lac						Vax						Vax+Glc						Vax+Lac
	7	8.262	8.645	13.2	13.299	15.9285	16.1	8.1375	9.0915	13.09	13.376	15.732	16.1	7.5	9.31	12.958	13.376	15.64	16.192	7.378	9.367	12.915	13.616	15.6	16.632	6	10.353	12.76	13.616	15.466	16.728	5.22	10.395	12.672	13.776	15.36	17.22	4.752	10.602	11.968	13.794	15.18	18.095
	9	16.974	13.024	22.542	25.714	20.424	34.9525	16.5945	27.183	19.6875	30.24	21.5865	26.208	20.424	18.48	18.032	24.4755	18.9	20.2125	13.26	17.802	29.14	32.13	16.731	19.565	9.975	23.04	19.74	23.085	25.857	23.688	7.6	19.305	23.328	15.744	31.1395	39.474	5.916	16.728	19.721	18	17.85	19.008
	11	30.75	38.2725	54.145	47.616	58.0125	60.112	20.812	60.8825	36.285	46.4	45.885	57.915	56.916	31.304	49.68	55.44	46.08	40.803	37.7625	26.325	56.133	60.8025	33.81	36.3	25.35	39.8825	45.3375	55.08	54.25	39.06	20.769	50.1725	60.1965	46.893	68.25	58.045	16.625	49.088	36.765	46.299	57.35	56.16
	14	81.6855	164.808	126.635	136.482	114.954	200.738	154.35	130.368	102.3	127.305	110.376	174.616	124.08	72.765	123.799	136.325	96.019	136.62	75.924	62.586	122.176	106.64	74.037	77.88	138.38	119.067	117	92.637	188.1	103.74	142.898	132.963	166.779	89.815	266.91	156.078	6.525	55.335	0	71.775	86.4675	73.92
	16	225.008	260.363	288.6	286.493	267.67	323.91	193.546	250.096	224.7	339.17	239.12	299.307	250.096	138.938	223.74	294.872	163.8	302.4	143.115	117.76	157.7	187.434	91.287	114.048	181.764	221.84	240.16	253.344	253.611	181.305	360	236.88	270.3	166.393	427.136	293.475	12.096	123.41	111.069	137.655	127.44	138
	19	581.081	536.544	451.915	467.04	443.304	537.66	326.197	35.1	297.619	454.053	454.5	466.115	505.322	243.6	380.348	554.88	363.66	457.452	317.72	242.676	377.812	319.41	277.2	210.33	309.225	297.888	273.798	379.776	367.2	241.326	922.459	362.135	549.423	270.165	793.397	376.278	90.909	218.4	204.228	229.68	253.575	166.875
	22	620.16	903.172	828.4	565.5	755.302	749.619	756.204	480.624	492.1	731.268	689.62	772.632	1484.73	400.582	648	1064.51	681.39	701.046	366.792	343.103	337.155	302.67	168.56	377.72	525.2	351.45	557.898	644.48	385.624	310.59	1495.91	443.775	960.752	501.942	932.75	651.966	58.14	203.04	170.17	223.964	214.704	289.971
	25	1608.56	2199.45	1247.69	1028.76	1362.42	1105.56	943.67	807.272	882.09	1212.96	1099.01	1425.06	1648.98	804.56	1246.61	1260.88	1545.48	1273.28	303.408	407.968	528.941	367.603	235.6	459	656.707	627.984	589.96	644.018		440.895	1777.94	757.712	756.817	644.288	1282.66	1063.31	30.702	250.992	299.7	339.48	277.123	313.225
	28							1253.07	1538.94	954.18	1862.03	1354.33	1912.68	1894.75	1285.2	1605.15	1861.47	1539.94	1511.58	620.031	638.774	927.36	445.536	212.625	524.16	1105.1	775.008	958.5	1290.2		464.1	2667.15	640.9	1170.31	807.3	1703.39	1514.63	132.66	329.3	435.42	527.107	302.25	379.62
Summary of P values			Untreated	aPD1	aPD1+Glc	aPD1+Lac				Summary of P values			Untreated	Vax	Vax+Glc	Vax+Lac
		Untreated		0.0102	0.8137	<0.0001						Untreated		<0.0001	0.0574	<0.0001
		aPD1			0.2673	<0.0001						Vax			0.0074	<0.0001
		aPD1+Glc				<0.0001						Vax+Glc				<0.0001
Figure 2d
	Days	Untreated						aPD1						Lactate						aPD1+Lac
	5	5.292	3.726	3.726	2.944	2.816	1.9435	4.8	3.7905	3.564	3.072	2.601	2.25	4.4	4.332	3.3235	3.24	2.56	2.432	4.8	3.888	3.468	2.5875	2.3625	1.568
	8	8.352	11.154	5.4	5.054	4.536	4.1905	5.566	5.9535	6.6125	6.534	6.05	3.971	7.776	9.375	4.6	6.534	8.064	7.406	2.89	2.601	1.764	4.6	1.331	2.048
	11	21.142	13.851	10	8.228	9.2575	7.7175	6.877	13.72	7.406	10.08	11.2995	6.05	23.12	21.2355	15.979	10.14	10.935	11.2995	3.24	3.61	1.9125	10.206	3.0375	2.7455
	14	67.8375	81.461	23.698	23.064	21.6	22.05	20.992	42.025	22.869	70	47.1495	8.64	54.1205	86.528	36.2785	16.65	36.504	22.016	1.08	5.292	2.1375	18.944	5.022	2.56
	17	226.845	233.928	60.306	52.6965	44.8695	29.403	56.074	91.936	26.588	114.376	121.835	10.656	144.15	164.152	114.376	145.926	56.074	87.079	2.688	6.292	3.179	11.2995	10.625	5.5125
	20	608.634	558.657	101.4	146.202	115.182	66.825	120.933	145.408	40.344	304	272	12.7575	367.84	339.575	301.806	998.514	92.2625	196.599	3.402	9.216	19.456	4.4	42.025	10.3125
	23	1096.77	1192.69	221.952	400.988	366.912	302.379	384.75	356.328	272	537.824	591.658	27.436	692.664	636.54	805.752	1520.9	247.5	434.752	2.432	14.4	71.5275	2.475	149.916	52.65
	26	1719.46	2196.83	529.984	657.965	578.259	550.427	763.902	642.663	442.368	859.264	1148.44	28.0645	1339.54	1371.17	1412.44	2470.92	368.475	988.604	2.475	18.432	118.8	5.808	318.209	101.92
Summary of P values			Untreated	aPD1	aPD1+Glc	aPD1+Lac
		Untreated		0.2238	0.8696	<0.0001
		aPD1			0.001	<0.0001
		aPD1+Glc				<0.0001
Figure 2e
	Days	Untreated					aPD1+Lac					aCD8					aCD8+aPD1+Lac
	5	44.66	31.99	31.82	23.1	22.36	42.05	32.34	31.8	23.69	22.31	40.61	32.34	31	25.16	21.65	37.04	34.1	28.62	26.65	18.14
	7	67.95	42.75	57.22	41.3	34.22	99.54	62.64	66.15	47.25	39.17	58.97	39.75	64.13	55.22	47.7	76.56	48.36	45.57	44.8	33.05
	11	154.8	76.23	105.7	72.54	69.17	116.4	48.68	70.98	17.45	32.43	136	134.6	92.48	120.5	109.1	141.7	120.6	93.94	104.6	90.75
	15	182.3	131.6	158.8	154.6	129.1	101	36.24	89.21	16.38	14.09	277.8	231.5	130	309.9	196.4	275.3	178.5	206.4	162.2	150.7
	19	288.3	182.4	165.6	283.1	205.5	79.52	31.68	126.1	23.11	2.652	389.4	402.1	220.4	526.4	319.4	474.5	320.8	381.2	247.3	273.9
	22	369.2	256.9	225.2	397.6	240.9	107.7	49.01	168.1	14.36	0	486.8	545.8	349.6	800.7	423.4	791	515.6	473	278.1	428.9
	25	507.8	390.5	250.9	580.1	344.8	128.3	74.1	278.9	19.43	0	689.2	655.3	493.9	1040	543.2	990.5	725.6	639.3	347.1	541.4
	29	799.3	563.1	432	708.6	503.7	241.2	108.5	407	20.8	0	1050	1109	649.9	1485	830.7	1525	1380	940.8	405.9	929.8
	33	987.5	1001	627.7	787.8	777.5	300.4	181.7	515.5	21.74	0	1643	1794	908.1	2088	1119	2215	2195	1377	609.5	1803
	Summary of P values			aCD8	aCD8+aPD1+Lac	Control	aPD1+Lac
			aCD8		0.9958	<0.0001	<0.0001
			aCD8+aPD1+Lac			<0.0001	<0.0001
			Control				<0.0001

## Sheet: Figure3
	Figure 3bcd
	Source data can be found through: https://zenodo.org/record/4387066#.YawqQ7pMFPY
	Figure 3e
		aPD1	aPD1+Lac
		1.39	2.45
		1.37	1.57
		1.45	2.28
		1.67	3.82
		0.486	1.93
	Figure 3f
		aPD1	aPD1+Lac
		5.93	2.75
		7.31	3.48
		3.97	3.73
		5.6	3.13
		4.42	2.64

## Sheet: Figure4
	Figure 4ab
	Source data can be found through: https://zenodo.org/record/4387066#.YawqQ7pMFPY
	Figure 4c
		state	Ro/e Lac	-LOG(FDR)
		1	1.20646	25.5073
		2	1.05301	0
		3	0.874459	0
		4	1.00895	0
		5	0.928447	0
		6	0.993161	0
		7	1.13561	9.82234
	Figure 4d
		aPD1	aPD1+Lac
		0.264703	2.00394
		0.445741	1.78131
		0.935994	1.48232
		0.022827	4.13121
		0.343592	0.863408
		0.851179	2.09332
		0.233296	3.00524
		0.481272	0.799315
	Figure 4f
		aPD1	aPD1+Lac
		5.15	7.67
		5.26	5.93
		6.06	8.73
		1.13	7.71
		3.32	5.86
		5.12	5.15
		4.59	7.7
		2.79	5.62

## Sheet: Figure5
	Figure 5c
		Left panel			Right panel
		RPMI	RPMI+Lac		RPMI	RPMI+Lac
		4.07	16.9		1.14	7.15
		3.17	13		0.947	5.35
		4.12	12		1.08	4.81
		8.7	15.4		2.37	6.7
	Figure 5e
		RPMI	RPMI+Lac
		32.5	18.2
		30.8	18.9
		35.4	24.3
		33.1	23.3
	Figure 5f
			RPMI			RPMI+Lac
		Actin	1	1	1	1	1	1
		Ldhb	0.800801	1.01277	1.233	1.78685	1.11161	0.991512
		Ldha	0.908164	0.973676	1.13089	1.49863	1.27134	1.06212
		Hif1a	0.708315	1.15282	1.22464	2.14275	1.52966	1.35193
		Acss2	0.797896	1.10107	1.13825	1.55394	1.08258	1.47168
		Acss1	0.869981	1.07379	1.07046	1.24992	1.17794	1.67133
		Ifng	0.967762	1.00261	1.03062	1.01452	0.579885	0.848198
		Lag3	0.854004	1.07931	1.08492	1.10349	0.784731	1.03432
		Pdcd1	1.07824	0.951215	0.975	0.698725	0.402131	0.432263
		Tcf7	0.74764	1.16079	1.15227	5.27505	3.8625	4.36289
	Figure 5i
		RPMI	RPMI+Lac
		24.7	51.7
		31.6	51.4
		35.9	53.9
		30.3	52

## Sheet: Figure6
	Figure 6bc
		See Supplementary Data 3
	Figure 6d
		Glucose					Pyruvate					Acetate					Met
		10	1.00894	0.991774	0.999285		0	0.928033	1.03598	1.03599		0	1.00894	0.991774	0.999285		0.1	0.840608	1.07061	1.08878
		30	1.0321	1.0078	0.990617		10	1.01204	1.0162	0.944212		10	0.989357	0.967958	1.08064		0.2	0.927886	0.945282	0.931138
							20	1.03948	0.981686	0.986369		20	0.906963	0.86677	0.924608		0.4	1.00244	0.980734	0.992264
																	0.8	0.891141	0.881347	0.893151
		Leu					Ala					Gly					3Cl-5OH-BA
		382	1.01074	0.987476	1.00178		0	1.03471	0.981774	0.983516		133	1.00894	0.991774	0.999285		0.1	0.959304	0.938753	0.957828
		400	0.957772	0.96303	0.944467		200	0.957117	0.925347	0.913416		200	1.00374	0.963136	0.941231		0.2	0.888496	0.886034	0.890881
		450	0.942088	0.93963	0.928779		400	0.904624	0.901247	0.889258		350	1.00528	0.984146	0.966676		0.5	0.900207	0.902757	0.904723
		600	0.885982	0.86183	0.873532		800	0.966785	0.957507	0.939321		550	0.982602	0.957879	0.97882		1	0.922106	0.918871	0.925112
		800	0.824194	0.826876	0.796493		1000	0.875019	0.861678	0.855719		850	0.95877	0.941574	0.934797
		TSA					Butyrate					D-Lac					L-Lac
		0	1.01138	1.00137	0.987245		0	1.00459	1.00905	0.986366		0	1.00537	0.997347	0.997284		0	0.973327	0.996028	1.03065
		2	1.10714	1.1091	1.09878		25	1.1589	1.10258	1.08043		10	1.23049	1.23779	1.25642		10	1.10842	1.21056	1.22445
		4	1.33997	1.37699	1.35231		150	1.23394	1.21144	1.15893		20	1.27337	1.28264	1.27676		20	1.26992	1.30466	1.33323
		8	1.58658	1.60617	1.57968		250	1.24706	1.23088	1.19909		40	1.41913	1.44044	1.43566		40	1.36966	1.39387	1.42381
	Figure 6e
		L-Lac	Pyruvate	Acetate	Glucose	But	TSA	3Cl-5OH-BA	D-Lac	Leu	Gly	Met	Ala	RPMI
		1.37072	0.66409	0.964258	0.961868	2.08499	1.49386	1.25028	2.3059	1.15896	1.00982	0.996883	1.12158	0.96853
		1.24701	0.567096	0.976743	0.980421	2.48132	1.4022	1.34306	2.05439	1.03729	0.930235	0.891662	1.07419	0.98995
		6.0224	0.85336	0.965756	1.00764	1.04049	3.28321	1.05777	2.1874	1.1894	0.969122	1.09483	1.0349	0.877539
		7.86633	0.723742	0.971765	1.03549	1.12408	2.8489	1.05056	2.03845	1.15274	0.997407	1.08013	0.929986	1.11188
		5.49449	1.5139	1.51437	1.16467	2.22868	4.58889	1.36816	1.73283	1.21083	0.888152	1.26737	1.23012	1.10666
		2.7168	1.46954	1.39947	1.14848	1.42287	4.98786	1.06013	2.00364	0.907041	0.931053	1.21369	1.12407	0.965911
	Figure 6f			Histone H3				H3K27Ac					Merged		H3: Red
				2	40			2	40				2	40	H3K27Ac: Blue
	Figure 6g
		RPMI	RPMI+Lac
		1.09428	8.59187
		0.832099	2.37274
		1.07362	3.71568

## Sheet: Figure7
	Figure 7b							500000										2000000
		Days	No T cells					RPMI + Lac					RPMI					RPMI + Lac					RPMI
		0	0	0	0	0	0	0	0	0	0	0	0	0	0	0	0	0	0	0	0	0	0	0	0	0	0
		5	19.8	27.55	20	25.28	33.28	18.86	26.83	23.92	38.85	44.32	21.66	23.67	15.68	41.42	38.16	16.17	29.21	20.58	35.4	24.84	17.76	17.22	30.55	22.2	49.17
		7	61.63	50.62	38.5	44.32	91.48	42.95	58.07	86.48	67.59	53.65	56.64	55.36	50.96	99.54	79.79	48.91	56.78	44.54	73.21	56.17	65.29	46.85	57.65	46.06	79.38
		10	53.38	79.3	53.04	85.61	101.3	56.42	36.45	75.14	55.68	115.4	46.28	60.9	112.6	100.8	76.59	57.04	55.41	53.94	144.3	103.8	49.41	55.04	72.8	68.85	118.9
		13	62.53	86.64	106.4	118.4	124.6	52.42	65.52	90.86	103.5	183.1	67.72	76.07	102.8	140.6	169.9	44.65	70.22	74.88	144.8	158.7	42.95	73.16	74.52	99.98	100.1
		16	147.2	94.5	156.5	148.5	210.3	40.1	66.12	107.3	91.52	172.8	71.1	86.8	109.1	125.6	183.6	52.71	67.8	109.3	216	212.3	48.46	56.6	119.6	159.8	92.02
		18	210	153.4	307.8	155.9	275.7	35.48	64.51	100.8	40.3	197.3	53.57	105.9	188.3	124.8	296.4	21.24	64.94	114.8	168.5	248	61.1	41.77	142.4	178.7	79
		21	239.6	229.6	318.7	159.2	426.3	38.38	61.82	105.8	81.6	230.3	43.66	113.1	277.2	112.8	334.9	22.63	69.08	200	309.2	249.2	67.2	34.02	163.3	161.4	85.68
		24	446.9	324.5	580.2	166.7	583.7	48.51	77.7	123.5	108.3	260.3	111.5	183.7	368.6	119.4	470.3	24.95	58.03	284.1	312.1	301.9	79.3	51.52	355.4	243.4	144.8
		27	778.3	500.3	864.9	257	688.8	37.75	85.41	121.9	129.4	287.2	159.6	343.1	490.9	171.6	628.3	49.73	161.7	241	299.5	312.4	132.8	88.7	435.9	419.2	187.2
		30	1037	833.2	1046	362.9	1158	54.43	111.9	244.8	145.4	372.8	311.3	443.8	692	302	1075	73.56	326.6	406.4	310.4	410.1	233.5	146.9	649.6	591.6	280.8
		33	1137	1233	1585	608.6	1660	64.35	185.6	485.8	186.5	559	554.4	686.4	1193	526.7	1559	157.5	367.2	486.3	501.6	355.3	361.8	235.5	1018	885.1	519.3
		36						76.8	216.5	649.1	297.5	385.6	812.8	1118	1559	1014		230.5	234.6	543.8	138.9	0	477.8	293	1556	1259	702.3
		39						120.6	348.1	796.8	435.7	307.2	979.3	1617		1637		136	216.9	304.7	164.6	0	781.2	651.1		1509	1379
		42																131.8	195.4	367.5	307.2	6	1171	873.9			1560
	Figure 7e
		No T cells	RPMI	RPMI+Lac
		0	0.395938	1.65384
		0	0.677861	1.00968
		0	0.366594	2.09122
		0	0.707824	1.42385
		0	0.237006	0.840604
	Figure 7f
		No T cells	RPMI	RPMI+Lac
		0.354048	2.37286	3.4349
		1.37756	2.66135	1.00968
		1.69532	1.8026	5.83006
		0.195274	2.32392	2.30351
		0.187974	1.1251	1.59593

## Sheet: FigureS1
	Supplementary Figure 1a
		Days	Control	Lac
		43	1
		40	1
		41	1
		46	1
		37	1
		43	1
		56		1
		57		1
		52		1
		59		1
		44		1
		52		1
	Supplementary Figure 1b
		Days	Control	NaL
		25	1
		24	1
		28	1
		29	1
		27	1
		27	1
		35		1
		35		1
		30		1
		36		1
		34		1
		29		1
	Supplementary Figure 1c
		Days	aPD1					Lac					aPD1+Lac					Untreated
		6	33.292	29	27.825	19.98	16.2855	33.1875	29.12	26.136	21.252	12.4	33	29.12	25.625	24.219	11.55	51.792	42.7	40.131	35.475	30.682
		13	127.317	85.137	54.6975	94.392	99	62.403	104.88	118.26	62.279	53.1	94.72	89.25	83.147	122.529	122.472	80.64	84.24	110.4	98.952	127.575
		21	297	157.5	107.712	200.6	169.812	154.98	171.36	195.938	81.4725	164.933	88.74	115.668	110.565	145.125	153.9	251.472	139.613	224.438	312.197	269
		25	469.395	314.16	222.156	245.52	403.988	178.875	281.137	325.562	147.2	361.462	185.38	177.255	192.696	77.314	69.615	357.39	245.421	557.845	466.092	292.656
		31	1035.88	763.092	592.312	522	606.9	494.812	575.19	485.452	440.84	92.4	231	306.516	366.63	230.137	202.95	1145.76	1006.4	961.538	659.175	565.5
		Summary of P values			Untreated	Lac	aPD1	aPD1+Lac
				Untreated		0.0008	0.5372	<0.0001
				Lac			0.0082	0.0601
				aPD1				<0.0001
	Supplementary Figure 1d
		Days	aCSF1R+Lac+aPD1						Lac+aPD1						Untreated						aCD4+Lac+aPD1
		7	72.224	57.551	50.949	47.223	38.88	34.992	64.713	63	48.75	48.708	42.6	34.155	60.197	49.538	48.438	44.16	39.039	34.757	56.4	53.2	46.48	44.544	41.44	35.475
		11	55	40.5	28.512	37.625	43.399	71.4	37.436	49	36.335	38.25	55.341	75.33	72.624	66.96	104.41	55.845	53.2	43.2	54.2875	58.1	37.62	68.145	95.55	40.89
		16	96.9	32.56	18.972	57.4	37.62	56.608	8.75	10.64	54.53	65.293	30.875	49.56	101.76	115.71	110.72	104.63	73.788	104.98	42	23.94	18.81	33.345	57.5	6.75
		21	61.05	53.856	8.925	68	47.348	80.438	0.78	8.2	83.768	0	34.503	104.94	172.2	253.69	294.84	204.12	128.8	185.31	68.796	19.2	86.4	7.6	54.264	10.8
		25	97.24	117.98	0	11.9	10.395	59.605	0	9.375	140.27	0	47.933	117.78	526.7	438.85	488.85	173.34	324.86	586.49	11.57	0	141.653	68.585	243.1	0
		28	142.68	145.53	0	0	0	197.58	0	14.617	200.66	0	134.95	215.78	513.19	730.75	740.92	420.98	527.67	777.78	0	0	132	98.208	391.761	0
		31	201.34	173.25	0	0	0	282.15	0	12.915	260.1	0	211.05	309.83	553.41	1028.3	1148.3	879.55	708.58	960.79	0	0	109.695	108.57	423.272	0

## Sheet: FigureS2-3
	Source data can be found through: https://zenodo.org/record/4387066#.YawqQ7pMFPY

## Sheet: FigureS4
Ccl3	Day	RPMI+Lactate			RPMI
	2	3.78791	3.82601	4.24125	0.991433	1.04735	0.963044
	4	1.48059	1.47783	1.3286	1.05038	1.18312	0.804682
	6	1.77978	1.71249	2.0067	0.806074	1.43922	0.861984
IL7r	Day	RPMI+Lactate			RPMI
	2	1.31101	0.726337	0.617268	1.09163	0.967454	0.946877
	4	1.06815	1.31523	1.34968	0.938718	1.01207	1.05258
	6	1.78741	1.5587	2.32442	1.11798	1.03561	0.863712
Gzmb	Day	RPMI+Lactate			RPMI
	2	1.35574	1.17577	1.35574	0.906424	1.05747	1.04328
	4	1.23396	1.34429	1.21444	0.973479	1.18906	0.863915
	6	1.0996	1.15537	1.04048	0.973463	1.0059	1.02123

[truncated: 5 more sheets: FigureS5, FigureS6, FigureS7, FigureS8, FigureS9]
